# Supplementary material for: Inhibition of the neuromuscular acetylcholine receptor with atracurium activates FOXO/DAF‐16‐induced longevity
Source: Aging Cell. 2021 Jul 6;20(8):e13381. doi: 10.1111/acel.13381 (PMC8373276; doi:10.1111/acel.13381)
Supplement: Supplementary file 3 — Table S3 [file ACEL-20-e13381-s004.xlsx]

## Sheet: Figure 2E
REPLICATE 1 *
	Output:	Average speed, day 10					Statistical Test
								One-way ANOVA with Tukey correction for multiple comparisons
	Worm strain	Treatment	Mean	Standard deviation	Number of Measurements			Comparison	Adjusted p-value
	Wild Type (N2)	Water Vehicle	3.56789	3.81796	85			Water vehicle vs. 5 μM atracurium	0.0111111
		5 μM atracurium	5.36911	4.16536	104			Water vehicle vs. 50 μM atracurium	0.002728
		50 μM atracurium	5.64503	3.66197	97			Water vehicle vs. 500 μM atracurium	1e-07
		500 μM atracurium	7.3392	4.25735	70			5 μM atracurium vs. 50 μM atracurium	0.960781
								5 μM atracurium vs. 500 μM atracurium	0.0078883
								50 μM atracurium vs. 500 μM atracurium	0.0343777
REPLICATE 2
	Output:	Average speed, day 10					Statistical Test
								One-way ANOVA with Tukey correction for multiple comparisons
	Worm strain	Treatment	Mean	Standard deviation	Number of Measurements			Comparison	Adjusted p-value
	Wild Type (N2)	Water Vehicle	5.69226	5.17842	114			Water vehicle vs. 5 μM atracurium	0.0046397
		5 μM atracurium	8.1892	5.02353	90			Water vehicle vs. 50 μM atracurium	0.0003438
		50 μM atracurium	8.56723	5.36141	107			Water vehicle vs. 500 μM atracurium	0
		500 μM atracurium	12.1315	5.44918	106			5 μM atracurium vs. 50 μM atracurium	0.958531
								5 μM atracurium vs. 500 μM atracurium	1.6e-06
								50 μM atracurium vs. 500 μM atracurium	6.7e-06
* Indicates replicate represented in figure

## Sheet: Figure 3B
REPLICATE 1 *
	Output:	Average speed, day 10					Statistical Test
								Mann-Whitney U test
	Worm strain	Treatment	Mean	Standard deviation	Number of Measurements			Comparison	p-value
	Wild Type (N2)	Water Vehicle	5.10813	4.23009	85			N2 + Water vehicle vs. N2 + 50 μM Atracurium	0.0005902
		50 μM Atracurium	7.26334	3.95898	65			unc-38(x20) + Water vehicle vs. unc-38(x20) + 50 μM Atracurium	0.09389
	unc-38(x20)	Water Vehicle	2.22278	1.61359	69			unc-38(e264) + Water vehicle vs. unc-38(e264) + 50 μM Atracurium	0.5539
		50 μM Atracurium	2.64773	1.62699	64			unc-29(e193)+ Water vehicle vs. unc-29(e193) + 50 μM Atracurium	0.0001628
	unc-38(e264)	Water Vehicle	1.54474	1.57579	50			acr-8(ok1240)+ Water vehicle vs. acr-8(ok1240)+ 50 μM Atracurium	0.02295
		50 μM Atracurium	2.15434	2.26906	47			acr-16(ok789)+ Water vehicle vs. acr-16(ok789) + 50 μM Atracurium	0.005522
	unc-29(e193)	Water Vehicle	3.46879	2.74917	84			deg-3(u662) + Water vehicle vs. deg-3(u662)+ 50 μM Atracurium	9.065e-09
		50 μM Atracurium	4.86681	2.11643	90
	acr-8(ok1240)	Water Vehicle	6.80445	3.40054	85
		50 μM Atracurium	9.46249	5.95001	70
	acr-16(ok789)	Water Vehicle	5.45106	3.92182	68
		50 μM Atracurium	7.01892	3.55382	74
	deg-3(u662)	Water Vehicle	1.03619	1.25054	91
		50 μM Atracurium	1.76042	1.07422	78
REPLICATE 2
	Output:	Average speed, day 10					Statistical Test
								Mann-Whitney U test
	Worm strain	Treatment	Mean	Standard deviation	Number of Measurements			Comparison	p-value
	Wild Type (N2)	Water Vehicle	3.22692	3.12072	72			N2 + Water vehicle vs. N2 + 50 μM Atracurium	0.005383
		50 μM Atracurium	3.87771	2.13612	121			unc-38(x20) + Water vehicle vs. unc-38(x20) + 50 μM Atracurium	0.1114
	unc-38(x20)	Water Vehicle	2.02522	1.63858	111			unc-38(e264) + Water vehicle vs. unc-38(e264) + 50 μM Atracurium	1.937e-06
		50 μM Atracurium	1.52568	1.02704	98			unc-29(e193)+ Water vehicle vs. unc-29(e193) + 50 μM Atracurium	3.564e-08
	unc-38(e264)	Water Vehicle	1.35676	1.18419	76			acr-8(ok1240)+ Water vehicle vs. acr-8(ok1240)+ 50 μM Atracurium	0.1135
		50 μM Atracurium	0.974168	1.70364	89			acr-16(ok789)+ Water vehicle vs. acr-16(ok789) + 50 μM Atracurium	0.003042
	unc-29(e193)	Water Vehicle	1.66678	2.26147	55			deg-3(u662) + Water vehicle vs. deg-3(u662)+ 50 μM Atracurium	0.0009075
		50 μM Atracurium	4.54561	3.37334	104
	acr-8(ok1240)	Water Vehicle	6.25622	4.49522	80
		50 μM Atracurium	6.64234	3.42726	97
	acr-16(ok789)	Water Vehicle	5.77816	4.13696	86
		50 μM Atracurium	7.2627	3.393	79
	deg-3(u662)	Water Vehicle	1.55196	2.21295	85
		50 μM Atracurium	1.66951	1.20501	101
* Indicates replicate represented in figure

## Sheet: Figure 4C
REPLICATE 1 *
	Output:	Average speed, day 12					Statistical Test
								One-way ANOVA with Tukey correction for multiple comparisons
	Worm strain	Treatment	Mean	Standard deviation	Number of Measurements			Comparison	Adjusted p-value
	Wild Type (N2)	Empty vector (EV) + water vehicle	3.54621	4.34058	101			Empty vector (EV) + water vehicle vs. EV + 50 μM atracurium	2e-07
		EV + 50 μM atracurium	6.87186	4.01331	110			Empty vector (EV) + water vehicle vs. unc-38 RNAi + water vehicle	3.4e-06
		unc-38 RNAi + water vehicle	6.67646	4.63302	91			Empty vector (EV) + water vehicle vs. unc-38 RNA vs. 50 μM atracurium	0.0050816
		unc-38 RNAi + 50 μM atracurium	5.63989	4.04824	85			EV + 50 μM atracurium vs. unc-38 RNAi + water vehicle	0.988262
								EV + 50 μM atracurium vs. unc-38 RNA vs. 50 μM atracurium	0.18869
								unc-38 RNAi + water vehicle vs. unc-38 RNA vs. 50 μM atracurium	0.372251
REPLICATE 2
	Output:	Average speed, day 13					Statistical Test
								One-way ANOVA with Tukey correction for multiple comparisons
	Worm strain	Treatment	Mean	Standard deviation	Number of Measurements			Comparison	Adjusted p-value
	Wild Type (N2)	Empty vector (EV) + water vehicle	2.52979	2.8154	114			Empty vector (EV) + water vehicle vs. EV + 50 μM atracurium	2.73e-05
		EV + 50 μM atracurium	4.33422	3.41371	98			Empty vector (EV) + water vehicle vs. unc-38 RNAi + water vehicle	0.115284
		unc-38 RNAi + water vehicle	3.34848	2.6425	124			Empty vector (EV) + water vehicle vs. unc-38 RNA vs. 50 μM atracurium	0.931129
		unc-38 RNAi + 50 μM atracurium	2.76967	2.31069	90			EV + 50 μM atracurium vs. unc-38 RNAi + water vehicle	0.0493115
								EV + 50 μM atracurium vs. unc-38 RNA vs. 50 μM atracurium	0.0009596
								unc-38 RNAi + water vehicle vs. unc-38 RNA vs. 50 μM atracurium	0.449731
* Indicates replicate represented in figure

## Sheet: Figure S1A
REPLICATE 1 *
	Output:	Pharyngeal pumping, day 1					Statistical Test
								Unpaired t-test
	Worm strain	Treatment	Mean	Standard deviation	Number of Measurements			Comparison	p-value
	Wild Type (N2)	Water Vehicle	112.3	6.32543	10			Water vehicle vs. 50 μM atracurium	0.0001418
		50 μM atracurium	123.9	7.325	10
REPLICATE 2
	Output:	Pharyngeal pumping, day 1					Statistical Test
								Unpaired t-test
	Worm strain	Treatment	Mean	Standard deviation	Number of Measurements			Comparison	p-value
	Wild Type (N2)	Water Vehicle	102.467	8.48416	15			Water vehicle vs. 50 μM atracurium	0.002728
		50 μM atracurium	114.8	6.60303	15
* Indicates replicate represented in figure

## Sheet: Figure S1B
REPLICATE 1 *
	Output:	Area, day 10					Statistical Test
								One-way ANOVA with Tukey correction for multiple comparisons
	Worm strain	Treatment	Mean	Standard deviation	Number of Measurements			Comparison	p-value
	Wild Type (N2)	Water Vehicle	796.536	150.299	85			Water vehicle vs. 5 μM atracurium	0.599319
		5 μM atracurium	821.772	141.86	104			Water vehicle vs. 50 μM atracurium	0
		50 μM atracurium	925.814	133.659	97			Water vehicle vs. 500 μM atracurium	0
		500 μM atracurium	989.589	125.753	70			5 μM atracurium vs. 50 μM atracurium	1.1e-06
								5 μM atracurium vs. 500 μM atracurium	0
								50 μM atracurium vs. 500 μM atracurium	0.0188029
REPLICATE 2
	Output:	Area, day 10					Statistical Test
								One-way ANOVA with Tukey correction for multiple comparisons
	Worm strain	Treatment	Mean	Standard deviation	Number of Measurements			Comparison	p-value
	Wild Type (N2)	Water Vehicle	757.693	176.327	114			Water vehicle vs. 5 μM atracurium	0.0016087
		5 μM atracurium	839.043	150.453	90			Water vehicle vs. 50 μM atracurium	0
		50 μM atracurium	918.671	154.934	107			Water vehicle vs. 500 μM atracurium	0.0002333
		500 μM atracurium	845.974	144.13	106			5 μM atracurium vs. 50 μM atracurium	0.0025667
								5 μM atracurium vs. 500 μM atracurium	0.989963
								50 μM atracurium vs. 500 μM atracurium	0.0046027
* Indicates replicate represented in figure

## Sheet: Figure S2C
REPLICATE 1 *
	Output:	Average speed, day 12					Statistical Test
								One-way ANOVA with Tukey correction for multiple comparisons
	Worm strain	Treatment	Mean	Standard deviation	Number of Measurements			Comparison	Adjusted p-value
	Wild Type (N2)	Empty vector (EV) + water vehicle	3.54621	4.34058	101			Empty vector (EV) + water vehicle vs. EV + 50 μM atracurium	0
		EV + 50 μM atracurium	6.87185	4.01331	110			Empty vector (EV) + water vehicle vs. daf-16 RNAi + water vehicle	0
		daf-16 RNAi + water vehicle	0.721297	0.883121	101			Empty vector (EV) + water vehicle vs. daf-16 RNAi + 50 μM atracurium	0
		daf-16 RNAi + 50 μM atracurium	0.940539	1.46861	91			Empty vector (EV) + water vehicle vs. skn-1 RNAi + water vehicle	0.0001093
		skn-1 RNAi + water vehicle	1.59407	2.51059	81			Empty vector (EV) + water vehicle vs. skn-1 RNAi + 50 μM atracurium	1e-06
		skn-1 RNAi + 50 μM atracurium	1.33849	2.13317	105			EV + 50 μM atracurium vs. daf-16 RNAi + water vehicle	0
								EV + 50 μM atracurium vs. daf-16 RNAi + 50 μM atracurium	0
								EV + 50 μM atracurium vs. skn-1 RNAi + water vehicle	0
								EV + 50 μM atracurium vs. skn-1RNAi + 50 μM atracurium	0
								daf-16 RNAi + water vehicle vs. daf-16 + 50 μM atracurium	0.995228
								daf-16 RNAi + water vehicle vs. skn-1 RNAi + water vehicle	0.331776
								daf-16 RNAi + water vehicle vs. skn-1 RNAi + 50 μM atracurium	0.645535
								daf-16 RNAi + 50 μM atracurium vs. skn-1 RNAi + water vehicle	0.678947
								daf-16 RNAi + 50 μM atracurium vs. skn-1 RNAi + 50 μM atracurium	0.930416
								skn-1 RNAi + water vehicle vs. skn-1 RNAi + 50 μM atracurium	0.991238
REPLICATE 2
	Output:	Average speed, day 13					Statistical Test
								One-way ANOVA with Tukey correction for multiple comparisons
	Worm strain	Treatment	Mean	Standard deviation	Number of Measurements			Comparison	Adjusted p-value
	Wild Type (N2)	Empty vector (EV) + water vehicle	2.52979	2.8154	114			Empty vector (EV) + water vehicle vs. EV + 50 μM atracurium	2e-07
		EV + 50 μM atracurium	4.33422	3.41371	98			Empty vector (EV) + water vehicle vs. daf-16 RNAi + water vehicle	5.14e-05
		daf-16 RNAi + water vehicle	0.873313	1.27089	64			Empty vector (EV) + water vehicle vs. daf-16 RNAi + 50 μM atracurium	5e-07
		daf-16 RNAi + 50 μM atracurium	0.562646	0.525001	65			Empty vector (EV) + water vehicle vs. skn-1 RNAi + water vehicle	1.6e-06
		skn-1 RNAi + water vehicle	0.836821	1.00989	95			Empty vector (EV) + water vehicle vs. skn-1 RNAi + 50 μM atracurium	0.0027582
		skn-1 RNAi + 50 μM atracurium	1.13159	2.08405	54			EV + 50 μM atracurium vs. daf-16 RNAi + water vehicle	0
								EV + 50 μM atracurium vs. daf-16 RNAi + 50 μM atracurium	0
								EV + 50 μM atracurium vs. skn-1 RNAi + water vehicle	0
								EV + 50 μM atracurium vs. skn-1RNAi + 50 μM atracurium	0
								daf-16 RNAi + water vehicle vs. daf-16 + 50 μM atracurium	0.970712
* Indicates replicate represented in figure								daf-16 RNAi + water vehicle vs. skn-1 RNAi + water vehicle	0.999999
								daf-16 RNAi + water vehicle vs. skn-1 RNAi + 50 μM atracurium	0.989661
								daf-16 RNAi + 50 μM atracurium vs. skn-1 RNAi + water vehicle	0.974878
								daf-16 RNAi + 50 μM atracurium vs. skn-1 RNAi + 50 μM atracurium	0.746573
								skn-1 RNAi + water vehicle vs. skn-1 RNAi + 50 μM atracurium	0.973132
