# Supplementary material for: Inhibition of the neuromuscular acetylcholine receptor with atracurium activates FOXO/DAF‐16‐induced longevity
Source: Aging Cell. 2021 Jul 6;20(8):e13381. doi: 10.1111/acel.13381 (PMC8373276; doi:10.1111/acel.13381)
Supplement: Supplementary file 4 — Table S4 [file ACEL-20-e13381-s001.xlsx]

## Sheet: ATRA_vs_WATER
	original	ensembl_gene_id	external_gene_name	entrezgene	description	logFC	AveExpr	t	P.Value	adj.P.Val	B	logFC (ATRA_vs_CTRL)	t (ATRA_vs_CTRL)	P.Value (ATRA_vs_CTRL)	adj.P.Val (ATRA_vs_CTRL)	B (ATRA_vs_CTRL)	CPM_s_079_CTRL	CPM_s_080_CTRL	CPM_s_081_CTRL	CPM_s_082_CTRL	CPM_s_083_ATRA	CPM_s_084_ATRA	CPM_s_085_ATRA	CPM_s_086_ATRA
WBGene00000001	WBGene00000001	WBGene00000001	aap-1	172141	Phosphoinositide 3-kinase adapter subunit; Phosphoinositide kinase AdAPter subunit [Source:UniProtKB/TrEMBL;Acc:G5EDP9]	0.0695864	6.45571	1.25547	0.232333	0.593461	-6.66537	0.0695864	1.25547	0.232333	0.593461	-6.66537	6.47654	6.37276	6.38575	6.45718	6.507	6.55359	6.42685	6.47149
WBGene00000002	WBGene00000002	WBGene00000002	aat-1	177793	Amino Acid Transporter [Source:UniProtKB/TrEMBL;Acc:Q19834]	0.152793	2.35998	1.19855	0.252993	0.60872	-5.9369	0.152793	1.19855	0.252993	0.60872	-5.9369	2.34742	2.21182	2.15579	2.49485	2.44758	2.37553	2.341	2.59912
WBGene00000003	WBGene00000003	WBGene00000003	aat-2	184126	Amino Acid Transporter [Source:UniProtKB/TrEMBL;Acc:Q19151]	-0.186867	2.29303	-1.41054	0.182846	0.548838	-5.65893	-0.186867	-1.41054	0.182846	0.548838	-5.65893	2.32202	2.33294	2.27787	2.68459	2.12748	2.27299	2.14542	2.27869
WBGene00000004	WBGene00000004	WBGene00000004	aat-3	180557	Amino Acid Transporter [Source:UniProtKB/TrEMBL;Acc:A0A0K3AVL7]	-0.0424009	4.55098	-0.471039	0.645749	0.858043	-7.05079	-0.0424009	-0.471039	0.645749	0.858043	-7.05079	4.60657	4.40611	4.67992	4.64562	4.54276	4.60975	4.58592	4.35167
WBGene00000005	WBGene00000005	WBGene00000005	aat-4	177388	Amino Acid Transporter [Source:UniProtKB/TrEMBL;Acc:Q7YXH5]	0.101188	2.8977	0.879107	0.395974	0.712298	-6.39768	0.101188	0.879107	0.395974	0.712298	-6.39768	2.88142	2.78075	3.02513	2.76721	3.00978	3.04877	2.73125	3.00154
WBGene00000006	WBGene00000006	WBGene00000006	aat-5	171814	Amino Acid Transporter [Source:UniProtKB/TrEMBL;Acc:H2KZG9]	0.232948	2.62551	1.45584	0.170158	0.535952	-5.68707	0.232948	1.45584	0.170158	0.535952	-5.68707	2.44477	2.60334	2.57496	2.43178	2.81272	2.89037	3.05492	2.26946
WBGene00000007	WBGene00000007	WBGene00000007	aat-6	188421	Amino Acid Transporter [Source:UniProtKB/TrEMBL;Acc:Q22397]	-0.0786086	2.48324	-0.549956	0.592067	0.827361	-6.53053	-0.0786086	-0.549956	0.592067	0.827361	-6.53053	2.36411	2.39657	2.76915	2.65334	2.40153	2.23712	2.70306	2.42718
WBGene00000008	WBGene00000008	WBGene00000008	aat-7	186240	Amino Acid Transporter [Source:UniProtKB/TrEMBL;Acc:O44832]	0.49472	-0.369599	1.60495	0.133529	0.494751	-4.7222	0.49472	1.60495	0.133529	0.494751	-4.7222	-0.999106	-0.151842	-0.514332	-0.564302	0.261628	-0.496168	-0.017949	0.148332
WBGene00000009	WBGene00000009	WBGene00000009	aat-8	185079	Amino Acid Transporter [Source:UniProtKB/TrEMBL;Acc:Q94197]	0.110687	-1.00641	0.281936	0.782619	0.920359	-5.65975	0.110687	0.281936	0.782619	0.920359	-5.65975	-1.08711	-1.01627	-0.844171	-0.71931	0.0390553	-1.27831	-1.40582	-0.780268
WBGene00000010	WBGene00000010	WBGene00000010	aat-9	190250	Amino Acid Transporter [Source:UniProtKB/TrEMBL;Acc:Q56VY0]	-0.0129783	5.24916	-0.122179	0.904705	0.968053	-7.28701	-0.0129783	-0.122179	0.904705	0.968053	-7.28701	5.16625	5.19961	5.29505	5.38447	5.48967	5.0824	5.39458	4.99392
WBGene00000013	WBGene00000013	WBGene00000013	abf-2	266826	Antibacterial factor-related peptide 2 [Source:UniProtKB/Swiss-Prot;Acc:G5EC68]	-0.756717	-3.02953	-1.00236	0.335232	0.668941	-4.84522	-0.756717	-1.00236	0.335232	0.668941	-4.84522	-1.50519	-2.19421	-2.61225	-2.99857	-3.55988	-3.54119	-1.67499	-2.24507
WBGene00000016	WBGene00000016	WBGene00000016	abf-5	188770	ABF-5; AntiBacterial Factor related [Source:UniProtKB/TrEMBL;Acc:G5EFQ2]	-0.601248	-1.2388	-1.3132	0.212776	0.57871	-4.865	-0.601248	-1.3132	0.212776	0.57871	-4.865	-0.499102	-0.880769	-0.844171	-1.0905	-0.884074	-2.51529	-0.656663	-1.33424
WBGene00000017	WBGene00000017	WBGene00000017	abf-6	181418	ABF-6; AntiBacterial Factor related [Source:UniProtKB/TrEMBL;Acc:G5EBS3]	-0.0631769	1.21745	-0.320113	0.754185	0.911881	-6.28952	-0.0631769	-0.320113	0.754185	0.911881	-6.28952	1.1869	1.5582	1.35628	0.88557	1.27925	0.989018	1.47831	1.21105
WBGene00000018	WBGene00000018	WBGene00000018	abl-1	181261	Tyrosine-protein kinase abl-1 [Source:UniProtKB/Swiss-Prot;Acc:P03949]	0.0837262	5.52812	1.29881	0.217523	0.583651	-6.48878	0.0837262	1.29881	0.217523	0.583651	-6.48878	5.47553	5.47539	5.53989	5.46431	5.67611	5.5508	5.59001	5.46332
WBGene00000019	WBGene00000019	WBGene00000019	abt-1	182849	ABC Transporter family [Source:UniProtKB/TrEMBL;Acc:S6EZS3]	-0.127803	0.636937	-0.364734	0.721423	0.897074	-6.10741	-0.127803	-0.364734	0.721423	0.897074	-6.10741	0.56295	1.02579	1.11553	0.168769	0.823857	1.2984	0.866069	-0.440316
WBGene00000020	WBGene00000020	WBGene00000020	abt-2	171782	ABC Transporter family [Source:UniProtKB/TrEMBL;Acc:Q1RS86]	0.165846	3.95843	1.65039	0.123818	0.484631	-5.72809	0.165846	1.65039	0.123818	0.484631	-5.72809	3.85244	3.87078	3.80809	3.98801	4.06753	4.03605	4.26049	3.81489
WBGene00000021	WBGene00000021	WBGene00000021	abt-3	NA		0.483636	-2.57638	0.835667	0.419072	0.727203	-5.02828	0.483636	0.835667	0.419072	0.727203	-5.02828	-1.38878	-2.86385	-2.61225	-2.64772	-1.81223	-2.09385	-2.00616	-2.47392
WBGene00000022	WBGene00000022	WBGene00000022	abt-4	178559	ABC Transporter family [Source:UniProtKB/TrEMBL;Acc:Q9TXV8]	-0.0067672	4.73351	-0.0778507	0.939183	0.980385	-7.20079	-0.0067672	-0.0778507	0.939183	0.980385	-7.20079	4.87168	4.57081	4.7621	4.78012	4.69689	4.60624	4.85128	4.747
WBGene00000023	WBGene00000023	WBGene00000023	abt-5	173081	ABC Transporter family [Source:UniProtKB/TrEMBL;Acc:Q9XW49]	-0.462535	1.18076	-2.02018	0.0653909	0.412424	-4.48656	-0.462535	-2.02018	0.0653909	0.412424	-4.48656	1.5644	1.53415	1.33598	1.26222	1.19175	1.17112	1.33872	0.264376
WBGene00000024	WBGene00000024	WBGene00000024	abu-1	181800	Activated in Blocked Unfolded protein response [Source:UniProtKB/TrEMBL;Acc:Q17400]	-0.158556	-1.17388	-0.30231	0.767401	0.915546	-5.60369	-0.158556	-0.30231	0.767401	0.915546	-5.60369	-0.383157	-1.01627	-0.514332	-1.92734	-1.3255	-0.222058	-0.585407	-2.24507
WBGene00000029	WBGene00000029	WBGene00000029	abu-6	178903	Activated in Blocked Unfolded protein response [Source:UniProtKB/TrEMBL;Acc:O16501]	0.242637	-2.09442	0.377515	0.71214	0.892391	-5.34934	0.242637	0.377515	0.71214	0.892391	-5.34934	-0.692615	-1.90402	-1.54624	-3.46312	-2.1353	-1.7681	-1.28799	-1.71894
WBGene00000030	WBGene00000030	WBGene00000030	abu-7	182139	Activated in Blocked Unfolded protein response [Source:UniProtKB/TrEMBL;Acc:O16502]	0.391734	-1.44062	0.664402	0.518535	0.786981	-5.37502	0.391734	0.664402	0.518535	0.786981	-5.37502	-0.763352	-1.45574	-0.442441	-2.99857	-1.67431	-0.380203	-0.731622	-1.57899
WBGene00000031	WBGene00000031	WBGene00000031	abu-8	178904	Activated in Blocked Unfolded protein response [Source:UniProtKB/TrEMBL;Acc:O16511]	0.106787	0.234108	0.338572	0.740567	0.905614	-6.00281	0.106787	0.338572	0.740567	0.905614	-6.00281	0.700718	0.253638	0.0314807	-0.124354	-0.48757	0.536807	0.616953	0.762308
WBGene00000033	WBGene00000033	WBGene00000033	abu-10	185248	Activated in Blocked Unfolded protein response [Source:UniProtKB/TrEMBL;Acc:Q20002]	0.172929	-1.25469	0.379187	0.71093	0.891955	-5.55982	0.172929	0.379187	0.71093	0.891955	-5.55982	-1.18083	-1.45574	-1.70543	-0.296771	-1.81223	-0.380203	-1.17906	-0.859049
WBGene00000034	WBGene00000034	WBGene00000034	abu-11	173404	Activated in Blocked Unfolded protein response [Source:UniProtKB/TrEMBL;Acc:P91419]	0.372559	-0.0244966	0.947462	0.36141	0.687393	-5.54718	0.372559	0.947462	0.36141	0.687393	-5.54718	0.203674	-0.407276	-0.128557	-0.179568	0.117124	-0.913318	1.03387	0.595069
WBGene00000035	WBGene00000035	WBGene00000035	ace-1	181706	Acetylcholinesterase 1 [Source:UniProtKB/Swiss-Prot;Acc:P38433]	-0.0468246	2.95381	-0.31283	0.759582	0.913239	-6.75857	-0.0468246	-0.31283	0.759582	0.913239	-6.75857	3.15993	2.84081	3.15247	2.81743	2.82441	2.96901	3.30042	2.62829
WBGene00000036	WBGene00000036	WBGene00000036	ace-2	171905	Carboxylic ester hydrolase [Source:UniProtKB/TrEMBL;Acc:G5EDV9]	0.0604902	3.37057	0.554161	0.589272	0.825854	-6.75109	0.0604902	0.554161	0.589272	0.825854	-6.75109	3.30959	3.41542	3.51495	3.12713	3.49233	3.25115	3.51016	3.39011
WBGene00000037	WBGene00000037	WBGene00000037	ace-3	175076	Carboxylic ester hydrolase [Source:UniProtKB/TrEMBL;Acc:Q9U295]	0.0676457	0.767581	0.29312	0.774253	0.917417	-6.17074	0.0676457	0.29312	0.774253	0.917417	-6.17074	0.473496	0.93074	0.426538	1.19869	0.999027	0.677271	1.12167	0.595069
WBGene00000038	WBGene00000038	WBGene00000038	ace-4	175074	Carboxylic ester hydrolase [Source:UniProtKB/TrEMBL;Acc:G5EDN1]	0.626263	-1.03553	1.51361	0.155061	0.518537	-4.68796	0.626263	1.51361	0.155061	0.518537	-4.68796	-1.50519	-0.969674	-1.54624	-0.893	-1.43267	-0.325539	-0.585407	-0.0225133
WBGene00000039	WBGene00000039	WBGene00000039	acn-1	180780	Inactive angiotensin-converting enzyme-related protein [Source:UniProtKB/Swiss-Prot;Acc:Q18581]	0.418018	2.95524	2.01843	0.0655945	0.412988	-4.93326	0.418018	2.01843	0.0655945	0.412988	-4.93326	2.30484	2.7705	2.85725	3.09259	2.61165	3.45226	3.51827	3.09854
WBGene00000040	WBGene00000040	WBGene00000040	aco-1	181324	Probable cytoplasmic aconitate hydratase [Source:UniProtKB/Swiss-Prot;Acc:Q23500]	0.271331	7.46664	4.14995	0.00124445	0.189599	-1.74897	0.271331	4.14995	0.00124445	0.189599	-1.74897	7.34404	7.28459	7.37037	7.33241	7.59533	7.79109	7.5139	7.50411
WBGene00000041	WBGene00000041	WBGene00000041	aco-2	176121	Probable aconitate hydratase, mitochondrial [Source:UniProtKB/Swiss-Prot;Acc:P34455]	0.198843	9.76223	3.44096	0.00463863	0.265905	-3.26001	0.198843	3.44096	0.00463863	0.265905	-3.26001	9.76861	9.57138	9.67079	9.6472	9.87611	9.98326	9.749	9.83207
WBGene00000042	WBGene00000042	WBGene00000042	acr-2	180936	Acetylcholine receptor subunit beta-type acr-2 [Source:UniProtKB/Swiss-Prot;Acc:P48182]	0.164262	-0.985201	0.463739	0.650829	0.861138	-5.6021	0.164262	0.463739	0.650829	0.861138	-5.6021	-1.18083	-0.717878	-1.27249	-0.71931	-0.884074	-1.27831	-0.331098	-0.566854
WBGene00000043	WBGene00000043	WBGene00000043	acr-3	180937	Acetylcholine receptor subunit beta-type acr-3 [Source:UniProtKB/Swiss-Prot;Acc:Q93149]	-0.111923	-2.27347	-0.239787	0.814393	0.932936	-5.34508	-0.111923	-0.239787	0.814393	0.932936	-5.34508	-1.92431	-1.73863	-1.88439	-2.36573	-2.1353	-1.7681	-2.20545	-2.0476
WBGene00000044	WBGene00000044	WBGene00000044	acr-5	191596	Acetylcholine receptor subunit alpha-type acr-5 [Source:UniProtKB/Swiss-Prot;Acc:P54246]	-0.742517	-0.734571	-2.29091	0.0401118	0.373713	-3.66285	-0.742517	-2.29091	0.0401118	0.373713	-3.66285	-0.328501	-0.232065	-0.128557	-0.492626	-0.884074	-1.38606	-0.390598	-1.22585
WBGene00000045	WBGene00000045	WBGene00000045	acr-6	191479	AcetylCholine Receptor [Source:UniProtKB/TrEMBL;Acc:Q9N4M3]	0.343826	-3.02538	0.532916	0.603463	0.833198	-5.10984	0.343826	0.532916	0.603463	0.833198	-5.10984	-2.29155	-2.70276	-2.32687	-3.46312	-2.55224	-1.7681	-3.05332	-2.47392
WBGene00000046	WBGene00000046	WBGene00000046	acr-7	174262	Acetylcholine receptor subunit alpha-type acr-7 [Source:UniProtKB/Swiss-Prot;Acc:P45963]	0.978889	-1.68222	2.09736	0.0569727	0.400891	-3.8442	0.978889	2.09736	0.0569727	0.400891	-3.8442	-2.09627	-1.99442	-2.32687	-1.20041	-1.04482	-1.7681	-0.810691	-0.634544
WBGene00000047	WBGene00000047	WBGene00000047	acr-8	181246	AcetylCholine Receptor [Source:UniProtKB/TrEMBL;Acc:Q23355]	-0.00700924	0.836374	-0.0330653	0.974146	0.991762	-6.23357	-0.00700924	-0.0330653	0.974146	0.991762	-6.23357	0.777476	0.828979	0.93836	0.964093	0.978259	0.34793	1.1428	0.981625
WBGene00000048	WBGene00000048	WBGene00000048	acr-9	191597	AcetylCholine Receptor [Source:UniProtKB/TrEMBL;Acc:Q18556]	-0.0512081	-0.611594	-0.147001	0.885482	0.961546	-5.80204	-0.0512081	-0.147001	0.885482	0.961546	-5.80204	-0.439965	-0.317012	-1.27249	-0.019888	-0.54654	-0.0795478	-0.98315	-0.502198
WBGene00000049	WBGene00000049	WBGene00000049	acr-10	191598	AcetylCholine Receptor [Source:UniProtKB/TrEMBL;Acc:Q21645]	-0.506037	-2.42672	-0.737984	0.474189	0.759555	-5.11323	-0.506037	-0.737984	0.474189	0.759555	-5.11323	-1.63183	-1.01627	-2.96835	-2.36573	-2.32876	-2.78347	-0.98315	-2.74605
WBGene00000050	WBGene00000050	WBGene00000050	acr-11	191599	AcetylCholine Receptor [Source:UniProtKB/TrEMBL;Acc:P91197]	-0.26165	0.0133663	-0.954548	0.357952	0.68527	-5.54801	-0.26165	-0.954548	0.357952	0.68527	-5.54801	0.0471281	0.454934	0.426538	-0.23698	-0.430916	0.169129	-0.114971	0.264376
WBGene00000051	WBGene00000051	WBGene00000051	acr-12	181475	AcetylCholine Receptor; Nicotinic acetylcholine receptor-like subunit ACR-12 [Source:UniProtKB/TrEMBL;Acc:G5EDF1]	-0.434482	0.361127	-1.58612	0.137743	0.499764	-4.91864	-0.434482	-1.58612	0.137743	0.499764	-4.91864	0.591576	0.505287	0.797005	0.620556	0.424015	-0.622274	0.423232	0.534718
WBGene00000053	WBGene00000053	WBGene00000053	acr-14	191601	AcetylCholine Receptor [Source:UniProtKB/TrEMBL;Acc:Q22224]	0.191205	-2.988	0.164727	0.8718	0.955741	-5.21395	0.191205	0.164727	0.8718	0.955741	-5.21395	-4.15253	-1.81896	-1.54624	-2.36573	-2.1353	-4.15253	-1.07778	-1.45143
WBGene00000054	WBGene00000054	WBGene00000054	acr-15	191602	AcetylCholine Receptor [Source:UniProtKB/TrEMBL;Acc:O16926]	0.113045	0.850212	0.53517	0.601949	0.832146	-6.09168	0.113045	0.53517	0.601949	0.832146	-6.09168	0.473496	0.775273	0.797005	1.32308	1.11772	0.876942	0.840421	0.863918
WBGene00000055	WBGene00000055	WBGene00000055	acr-16	179235	Acetylcholine receptor subunit alpha-type acr-16 [Source:UniProtKB/Swiss-Prot;Acc:P48180]	-0.148256	1.73857	-0.818947	0.428197	0.733663	-6.14324	-0.148256	-0.818947	0.428197	0.733663	-6.14324	1.85155	1.90306	1.56253	1.95602	1.62486	1.26317	1.91909	1.97236
WBGene00000056	WBGene00000056	WBGene00000056	acr-17	191603	AcetylCholine Receptor [Source:UniProtKB/TrEMBL;Acc:A0A0M7RDU0]	-0.154643	-0.0624874	-0.537969	0.600072	0.831396	-5.82745	-0.154643	-0.537969	0.600072	0.831396	-5.82745	0.473496	0.0196282	-0.246048	0.029639	-0.54654	0.0501418	-0.218991	0.439177
WBGene00000057	WBGene00000057	WBGene00000057	acr-18	191604	AcetylCholine Receptor; Acetylcholine receptor, one of nine alpha a7-like nicotinic acetylcholine receptor subunits (58.6 kD) (Acr-18) [Source:UniProtKB/TrEMBL;Acc:G5EG72]	-0.124518	1.74121	-0.666605	0.517173	0.786591	-6.25799	-0.124518	-0.666605	0.517173	0.786591	-6.25799	2.10091	1.68011	1.4909	2.043	1.74037	1.4471	1.54334	2.02815
WBGene00000058	WBGene00000058	WBGene00000058	acr-19	191605	AcetylCholine Receptor [Source:UniProtKB/TrEMBL;Acc:B3WFZ2]	0.829858	-0.546509	2.33087	0.0372778	0.365908	-3.63616	0.829858	2.33087	0.0372778	0.365908	-3.63616	-0.763352	-1.3327	-0.514332	-0.564302	-0.54654	-0.496168	0.277935	0.301072
WBGene00000059	WBGene00000059	WBGene00000059	acr-20	187632	AcetylCholine Receptor [Source:UniProtKB/TrEMBL;Acc:Q7JKI4]	0.0165186	-0.268933	0.0537533	0.957984	0.986487	-5.91162	0.0165186	0.0537533	0.957984	0.986487	-5.91162	-0.383157	-0.47075	-0.0732148	0.212316	-0.739456	-0.380203	0.116349	0.148332
WBGene00000060	WBGene00000060	WBGene00000060	acr-21	NA		0.0598639	-0.857387	0.194937	0.848583	0.945623	-5.72296	0.0598639	0.194937	0.848583	0.945623	-5.72296	-0.837737	-0.679875	-0.844171	-0.803543	-1.04482	-0.557844	-0.810691	-0.440316
WBGene00000061	WBGene00000061	WBGene00000061	lgc-11	181009	Acetylcholine receptor (51.1 kD) (Acr-22); Ligand-Gated ion Channel [Source:UniProtKB/TrEMBL;Acc:G5EGR1]	0.301185	-1.94406	0.60025	0.559095	0.809999	-5.29011	0.301185	0.60025	0.559095	0.809999	-5.29011	-1.77067	-1.81896	-1.15291	-2.64772	-2.1353	-1.50251	-0.98315	-1.71894
WBGene00000062	WBGene00000062	WBGene00000062	acr-23	191606	Betaine receptor acr-23 [Source:UniProtKB/Swiss-Prot;Acc:G5EG88]	0.820615	-1.57971	1.59926	0.134789	0.496466	-4.48616	0.820615	1.59926	0.134789	0.496466	-4.48616	-1.77067	-2.09086	-1.27249	-1.74971	-0.54654	-1.6292	-0.218991	-1.87393
WBGene00000063	WBGene00000063	WBGene00000063	act-1	179535	Actin-1 [Source:UniProtKB/Swiss-Prot;Acc:P0DM41]	0.1155	8.36664	1.84206	0.0893729	0.440603	-6.02484	0.1155	1.84206	0.0893729	0.440603	-6.02484	8.46066	8.21062	8.24422	8.32783	8.53484	8.41427	8.37904	8.36307
WBGene00000064	WBGene00000064	WBGene00000064	act-2	179534	Actin-2 [Source:UniProtKB/Swiss-Prot;Acc:P10984]	0.0896366	10.1874	1.68132	0.117567	0.477545	-6.39871	0.0896366	1.68132	0.117567	0.477545	-6.39871	10.2288	10.0206	10.1782	10.1514	10.2963	10.279	10.183	10.1625
WBGene00000065	WBGene00000065	WBGene00000065	act-3	179533	Actin-3 [Source:UniProtKB/Swiss-Prot;Acc:P0DM42]	0.125831	7.69144	1.43817	0.175015	0.540533	-6.55586	0.125831	1.43817	0.175015	0.540533	-6.55586	7.74575	7.50593	7.63364	7.64204	7.86933	7.93814	7.69542	7.50362
WBGene00000066	WBGene00000066	WBGene00000066	act-4	180767	Actin-4 [Source:UniProtKB/Swiss-Prot;Acc:P10986]	0.0767089	9.446	1.18935	0.256465	0.612196	-6.99986	0.0767089	1.18935	0.256465	0.612196	-6.99986	9.34274	9.32566	9.46069	9.51038	9.5893	9.50779	9.52299	9.30915
WBGene00000067	WBGene00000067	WBGene00000067	act-5	176793	ACTin [Source:UniProtKB/TrEMBL;Acc:O45815]	0.0440383	8.20656	0.792221	0.443048	0.742553	-7.29899	0.0440383	0.792221	0.443048	0.742553	-7.29899	8.23898	8.05029	8.19787	8.26282	8.23671	8.16909	8.23852	8.25981
WBGene00000068	WBGene00000068	WBGene00000068	acy-1	175622	Adenylyl CYclase [Source:UniProtKB/TrEMBL;Acc:Q19523]	0.0179219	3.4168	0.178877	0.860909	0.950891	-6.90705	0.0179219	0.178877	0.860909	0.950891	-6.90705	3.27911	3.55144	3.40719	3.37719	3.30489	3.46006	3.52634	3.47286
WBGene00000069	WBGene00000069	WBGene00000069	acy-2	191607	Adenylyl CYclase [Source:UniProtKB/TrEMBL;Acc:O16880]	-0.089941	0.139114	-0.271044	0.790793	0.923856	-5.99468	-0.089941	-0.271044	0.790793	0.923856	-5.99468	0.591576	0.253638	0.0811107	-0.019888	0.392967	-0.760469	0.158474	0.863918
WBGene00000070	WBGene00000070	WBGene00000070	acy-3	175489	Adenylyl CYclase [Source:UniProtKB/TrEMBL;Acc:G5EE33]	0.110962	3.14235	1.00457	0.334207	0.66807	-6.34008	0.110962	1.00457	0.334207	0.66807	-6.34008	3.10638	3.12736	3.14082	2.98999	3.19218	3.31275	3.35579	2.9677
WBGene00000071	WBGene00000071	WBGene00000071	acy-4	178949	Adenylate cyclase [Source:UniProtKB/TrEMBL;Acc:Q966F9]	0.146964	3.30618	1.26149	0.230228	0.590781	-6.09786	0.146964	1.26149	0.230228	0.590781	-6.09786	3.05077	3.27495	3.37771	3.24714	3.17859	3.51351	3.56209	3.29326
WBGene00000072	WBGene00000072	WBGene00000072	add-1	180760	Adducin-related protein 1 [Source:UniProtKB/Swiss-Prot;Acc:Q9U9K0]	0.198631	2.81815	1.58734	0.137465	0.499558	-5.55541	0.198631	1.58734	0.137465	0.499558	-5.55541	2.77312	2.58004	2.75393	2.84536	2.86457	2.83745	3.19306	2.76591
WBGene00000073	WBGene00000073	WBGene00000073	add-2	179647	Adducin-related protein 2 [Source:UniProtKB/Swiss-Prot;Acc:Q20952]	0.0177505	5.0081	0.192273	0.850626	0.946796	-7.23436	0.0177505	0.192273	0.850626	0.946796	-7.23436	4.99735	5.21419	4.95413	4.79631	4.99447	5.15988	4.99479	4.96848
WBGene00000074	WBGene00000074	WBGene00000074	adm-2	181489	ADAM (Disintegrin plus metalloprotease) family [Source:UniProtKB/TrEMBL;Acc:G5EDW5]	0.112696	4.80289	1.41158	0.182546	0.548703	-6.22481	0.112696	1.41158	0.182546	0.548703	-6.22481	4.72758	4.68352	4.764	4.8386	4.988	4.88069	4.872	4.68587
WBGene00000075	WBGene00000075	WBGene00000075	adm-4	181041	Disintegrin and metalloproteinase domain-containing protein 17 homolog [Source:UniProtKB/Swiss-Prot;Acc:Q94316]	0.0995489	4.86622	1.41495	0.181577	0.548237	-6.23181	0.0995489	1.41495	0.181577	0.548237	-6.23181	4.80296	4.82488	4.79221	4.85587	4.91611	5.03619	4.81058	4.90732
WBGene00000079	WBGene00000079	WBGene00000079	adr-1	172542	A-to-I RNA editing regulator adr-1 [Source:UniProtKB/Swiss-Prot;Acc:Q9U3D6]	0.115226	6.82487	1.43877	0.174849	0.540244	-6.47454	0.115226	1.43877	0.174849	0.540244	-6.47454	6.73855	6.65792	6.76982	6.92011	6.90896	7.06247	6.84716	6.6982
WBGene00000080	WBGene00000080	WBGene00000080	adr-2	176022	Double-stranded RNA-specific adenosine deaminase adr-2 [Source:UniProtKB/Swiss-Prot;Acc:Q22618]	-0.0336377	6.57698	-0.567046	0.580751	0.821122	-7.30726	-0.0336377	-0.567046	0.580751	0.821122	-7.30726	6.61806	6.60383	6.56432	6.59001	6.60678	6.4754	6.48542	6.67698
WBGene00000081	WBGene00000081	WBGene00000081	ads-1	175192	Alkyldihydroxyacetonephosphate synthase [Source:UniProtKB/Swiss-Prot;Acc:O45218]	0.138212	6.98591	2.4167	0.0318236	0.355868	-4.94403	0.138212	2.4167	0.0318236	0.355868	-4.94403	7.02066	6.86029	6.93835	6.8542	7.06822	7.02121	6.99905	7.12908
WBGene00000082	WBGene00000082	WBGene00000082	adt-1	181412	A disintegrin and metalloproteinase with thrombospondin motifs adt-1 [Source:UniProtKB/Swiss-Prot;Acc:G5ECS8]	0.363443	1.26008	1.74008	0.106455	0.464094	-4.93948	0.363443	1.74008	0.106455	0.464094	-4.93948	0.850356	1.21921	0.883469	1.43759	1.27925	1.73119	1.75032	1.13178
WBGene00000083	WBGene00000083	WBGene00000083	adt-2	181022	A disintegrin and metalloproteinase with thrombospondin motifs adt-2 [Source:UniProtKB/Swiss-Prot;Acc:Q19204]	0.0455313	5.66371	0.802389	0.437359	0.738939	-7.02205	0.0455313	0.802389	0.437359	0.738939	-7.02205	5.6617	5.59888	5.67935	5.63503	5.66803	5.69411	5.72315	5.6589
WBGene00000084	WBGene00000084	WBGene00000084	aex-1	172519	C2 domain-containing protein aex-1 [Source:UniProtKB/Swiss-Prot;Acc:G5EEU3]	-0.00626653	3.85994	-0.0673919	0.947339	0.982643	-7.02322	-0.00626653	-0.0673919	0.947339	0.982643	-7.02322	3.76404	3.93188	3.92482	3.8397	3.83897	4.05678	3.77337	3.78282
WBGene00000085	WBGene00000085	WBGene00000085	aex-2	188491	G-protein coupled receptor aex-2 [Source:UniProtKB/Swiss-Prot;Acc:G5ECD9]	0.485585	-0.0403909	1.91365	0.0789057	0.427547	-4.36714	0.485585	1.91365	0.0789057	0.427547	-4.36714	-0.128496	0.109175	-0.246048	-0.71931	0.261628	0.313899	0.352412	0.226722
WBGene00000086	WBGene00000086	WBGene00000086	aex-3	180420	MAP kinase-activating death domain protein [Source:UniProtKB/Swiss-Prot;Acc:O02626]	0.227695	3.05011	2.00139	0.0676078	0.415196	-4.98417	0.227695	2.00139	0.0676078	0.415196	-4.98417	2.92143	2.77392	3.02513	3.11571	3.18766	3.24664	3.19811	2.99035
WBGene00000088	WBGene00000088	WBGene00000088	aex-5	173358	Endoprotease aex-5 [Source:UniProtKB/Swiss-Prot;Acc:P91863]	-0.100062	3.27198	-0.993258	0.339475	0.672083	-6.38102	-0.100062	-0.993258	0.339475	0.672083	-6.38102	3.37691	3.36859	3.43609	3.11571	3.16487	3.26902	3.23303	3.26102
WBGene00000089	WBGene00000089	WBGene00000089	aex-6	173223	Rab27 [Source:UniProtKB/TrEMBL;Acc:G5EBS5]	0.194549	1.89911	1.12695	0.280989	0.632396	-5.89543	0.194549	1.12695	0.280989	0.632396	-5.89543	1.4596	1.77893	2.13244	1.94315	2.06976	1.69198	2.1029	2.14378
WBGene00000090	WBGene00000090	WBGene00000090	age-1	174762	Phosphatidylinositol 3-kinase age-1 [Source:UniProtKB/Swiss-Prot;Acc:Q94125]	0.136589	7.19123	2.17561	0.0494797	0.388876	-5.38203	0.136589	2.17561	0.0494797	0.388876	-5.38203	7.17464	7.09844	7.12183	7.10149	7.30684	7.39175	7.22894	7.10917
WBGene00000092	WBGene00000092	WBGene00000092	ags-3	180801	Activator of G protein Signalling [Source:UniProtKB/TrEMBL;Acc:A0A131MBW5]	0.180019	5.16985	2.79182	0.0157902	0.306466	-4.03178	0.180019	2.79182	0.0157902	0.306466	-4.03178	5.11417	5.03798	5.08761	5.09274	5.26804	5.16347	5.31882	5.28932
WBGene00000093	WBGene00000093	WBGene00000093	agt-1	190454	AlkylGuanine DNA alkylTransferase [Source:UniProtKB/TrEMBL;Acc:Q9U1Y0]	-0.187129	4.71055	-1.73533	0.107316	0.465166	-5.75059	-0.187129	-1.73533	0.107316	0.465166	-5.75059	4.88331	4.92075	4.82535	4.56603	4.64018	4.40476	4.58205	4.88029
WBGene00000094	WBGene00000094	WBGene00000094	agt-2	184244	AlkylGuanine DNA alkylTransferase [Source:UniProtKB/TrEMBL;Acc:Q19263]	0.133908	5.26	1.91668	0.0784873	0.427547	-5.56708	0.133908	1.91668	0.0784873	0.427547	-5.56708	5.2119	5.1977	5.14562	5.22486	5.3722	5.37835	5.16588	5.39601
WBGene00000095	WBGene00000095	WBGene00000095	aha-1	172889	Aryl hydrocarbon receptor nuclear translocator homolog [Source:UniProtKB/Swiss-Prot;Acc:O02219]	0.0059767	4.63435	0.0672892	0.947419	0.982643	-7.18293	0.0059767	0.0672892	0.947419	0.982643	-7.18293	4.61705	4.69442	4.64734	4.56603	4.59485	4.88359	4.59361	4.49714
WBGene00000096	WBGene00000096	WBGene00000096	ahr-1	172788	Aryl hydrocarbon receptor protein 1 [Source:UniProtKB/Swiss-Prot;Acc:O44712]	0.431557	-0.125971	1.41044	0.182873	0.548838	-5.0283	0.431557	1.41044	0.182873	0.548838	-5.0283	-0.999106	-0.0758467	0.306484	-0.296771	0.0390553	0.506995	-0.017949	0.065437
WBGene00000097	WBGene00000097	WBGene00000097	aip-1	179898	Arsenite Inducible Protein [Source:UniProtKB/TrEMBL;Acc:Q9XUW8]	-0.0548839	5.09175	-0.608	0.554104	0.808314	-7.07254	-0.0548839	-0.608	0.554104	0.808314	-7.07254	5.1875	5.0019	5.09668	5.21686	5.1546	4.81377	5.10391	5.17288
WBGene00000098	WBGene00000098	WBGene00000098	air-1	179202	Aurora/Ipl1 Related kinase; Aurora/Ipl1-related protein kinase 1 [Source:UniProtKB/TrEMBL;Acc:G5EDL3]	0.0328217	8.04382	0.657398	0.522879	0.789385	-7.3869	0.0328217	0.657398	0.522879	0.789385	-7.3869	8.0738	7.98127	8.03151	8.02807	8.06129	8.15264	8.02423	7.99957
WBGene00000099	WBGene00000099	WBGene00000099	air-2	172268	Aurora/IPL1-related protein kinase 2 [Source:UniProtKB/Swiss-Prot;Acc:O01427]	-0.059835	6.75505	-1.04992	0.313683	0.654864	-6.92921	-0.059835	-1.04992	0.313683	0.654864	-6.92921	6.82923	6.75844	6.75126	6.80527	6.73418	6.68128	6.64579	6.83938
WBGene00000100	WBGene00000100	WBGene00000100	ajm-1	181148	Apical junction molecule [Source:UniProtKB/Swiss-Prot;Acc:A0A1C3NSL9]	0.223838	6.74191	3.0684	0.009369	0.292115	-3.72391	0.223838	3.0684	0.009369	0.292115	-3.72391	6.55222	6.52416	6.6916	6.76882	6.82567	6.88769	6.97605	6.71359
WBGene00000101	WBGene00000101	WBGene00000101	aka-1	174216	A Kinase Anchor protein [Source:UniProtKB/TrEMBL;Acc:H2KZI9]	0.120188	8.64828	2.18809	0.0483742	0.387023	-5.48067	0.120188	2.18809	0.0483742	0.387023	-5.48067	8.63677	8.55359	8.57048	8.59595	8.77512	8.80887	8.65545	8.59121
WBGene00000102	WBGene00000102	WBGene00000102	akt-1	179424	Serine/threonine-protein kinase akt-1 [Source:UniProtKB/Swiss-Prot;Acc:Q17941]	0.130681	7.93658	2.51093	0.0267205	0.343975	-4.85953	0.130681	2.51093	0.0267205	0.343975	-4.85953	7.92022	7.82237	7.84052	7.90678	7.97072	8.10788	7.97241	7.95367
WBGene00000103	WBGene00000103	WBGene00000103	akt-2	181524	Serine/threonine-protein kinase akt-2 [Source:UniProtKB/Swiss-Prot;Acc:Q9XTG7]	0.0847804	3.92086	0.80428	0.436306	0.737817	-6.70144	0.0847804	0.80428	0.436306	0.737817	-6.70144	3.86715	3.84332	3.95508	3.88077	3.94445	4.23556	3.94564	3.7266
WBGene00000105	WBGene00000105	WBGene00000105	alg-1	181504		0.130218	5.94484	1.41174	0.182499	0.548703	-6.40486	0.130218	1.41174	0.182499	0.548703	-6.40486	5.82731	5.79547	6.00035	5.91667	6.18496	5.91664	6.15568	5.76942
WBGene00000106	WBGene00000106	WBGene00000106	alg-2	173468		0.119965	6.81274	1.68823	0.116208	0.475386	-6.12255	0.119965	1.68823	0.116208	0.475386	-6.12255	6.74732	6.66094	6.80717	6.80882	6.98738	6.69498	6.96571	6.83391
WBGene00000107	WBGene00000107	WBGene00000107	alh-1	175691	ALdehyde deHydrogenase [Source:UniProtKB/TrEMBL;Acc:Q20780]	0.236859	8.17854	4.31001	0.00093074	0.170773	-1.50729	0.236859	4.31001	0.00093074	0.170773	-1.50729	8.10096	7.95924	8.04779	8.14241	8.28916	8.38729	8.24342	8.25967
WBGene00000109	WBGene00000109	WBGene00000109	alh-3	177999	10-formyltetrahydrofolate dehydrogenase [Source:UniProtKB/TrEMBL;Acc:G5ECV9]	0.191093	6.87102	3.15591	0.00794091	0.285096	-3.57251	0.191093	3.15591	0.00794091	0.285096	-3.57251	6.8004	6.77157	6.75699	6.77609	6.94486	7.12667	6.89933	6.89633
WBGene00000110	WBGene00000110	WBGene00000110	alh-4	179026	Aldehyde dehydrogenase [Source:UniProtKB/TrEMBL;Acc:O16518]	0.159835	6.9918	1.89011	0.0822176	0.430702	-5.83159	0.159835	1.89011	0.0822176	0.430702	-5.83159	6.84863	6.81401	6.87381	7.12625	7.01217	7.28875	7.00231	6.97224
WBGene00000111	WBGene00000111	WBGene00000111	alh-5	178680	Aldehyde dehydrogenase [Source:UniProtKB/TrEMBL;Acc:O44555]	0.817278	2.91823	7.15195	9.41522e-06	0.00959742	3.84748	0.817278	7.15195	9.41522e-06	0.00959742	3.84748	2.65603	2.46177	2.27787	2.6923	3.26258	3.31706	3.33298	3.41125
WBGene00000112	WBGene00000112	WBGene00000112	alh-6	173510	ALdehyde deHydrogenase [Source:UniProtKB/TrEMBL;Acc:Q6A593]	-0.0109677	6.30131	-0.162004	0.873899	0.956479	-7.43132	-0.0109677	-0.162004	0.873899	0.956479	-7.43132	6.25398	6.24493	6.39498	6.34672	6.34763	6.15033	6.27237	6.40562
WBGene00000113	WBGene00000113	WBGene00000113	alh-7	174991	ALdehyde deHydrogenase [Source:UniProtKB/TrEMBL;Acc:O02266]	-0.0141135	4.82749	-0.182951	0.857778	0.949382	-7.20363	-0.0141135	-0.182951	0.857778	0.949382	-7.20363	4.75947	4.90677	4.92894	4.73791	4.80993	4.71618	4.92482	4.85275
WBGene00000114	WBGene00000114	WBGene00000114	alh-8	174800	Probable methylmalonate-semialdehyde dehydrogenase [acylating], mitochondrial [Source:UniProtKB/Swiss-Prot;Acc:P52713]	0.166771	9.53232	2.70829	0.0184754	0.3136	-4.6202	0.166771	2.70829	0.0184754	0.3136	-4.6202	9.53481	9.30756	9.47982	9.48377	9.64564	9.5122	9.56348	9.73194
WBGene00000115	WBGene00000115	WBGene00000115	alh-9	175820	Putative aldehyde dehydrogenase family 7 member A1 homolog [Source:UniProtKB/Swiss-Prot;Acc:P46562]	0.083438	7.68831	1.36878	0.195231	0.56076	-6.64617	0.083438	1.36878	0.195231	0.56076	-6.64617	7.67812	7.52053	7.61164	7.78904	7.72038	7.79399	7.69341	7.70167
WBGene00000116	WBGene00000116	WBGene00000116	alh-10	180979	ALdehyde deHydrogenase [Source:UniProtKB/TrEMBL;Acc:Q18822]	0.190443	5.15317	2.65459	0.0204336	0.320776	-4.28025	0.190443	2.65459	0.0204336	0.320776	-4.28025	4.93169	5.1497	5.11616	5.0272	5.16038	5.27932	5.29424	5.28016
WBGene00000117	WBGene00000117	WBGene00000117	alh-11	185679	ALdehyde deHydrogenase [Source:UniProtKB/TrEMBL;Acc:Q8MNS6]	0.0349245	5.52816	0.545566	0.594993	0.828556	-7.18123	0.0349245	0.545566	0.594993	0.828556	-7.18123	5.52182	5.41026	5.53767	5.59549	5.5079	5.54623	5.516	5.60029
WBGene00000118	WBGene00000118	WBGene00000118	alh-12	176056	ALdehyde deHydrogenase [Source:UniProtKB/TrEMBL;Acc:Q7Z1Q3]	0.09347	5.80008	1.4879	0.161633	0.526192	-6.28327	0.09347	1.4879	0.161633	0.526192	-6.28327	5.74768	5.77979	5.76535	5.72233	5.80332	5.96951	5.75525	5.86596
WBGene00000120	WBGene00000120	WBGene00000120	aly-1	177735	Ref/ALY RNA export adaptor family [Source:UniProtKB/TrEMBL;Acc:Q17561]	-0.0696933	5.33813	-0.898984	0.385698	0.705947	-6.88819	-0.0696933	-0.898984	0.385698	0.705947	-6.88819	5.37723	5.30759	5.38549	5.44047	5.19791	5.47776	5.17745	5.35297
WBGene00000121	WBGene00000121	WBGene00000121	aly-2	177738	Ref/ALY RNA export adaptor family [Source:UniProtKB/TrEMBL;Acc:O62183]	-0.0693921	8.01138	-0.902745	0.383774	0.704533	-7.18776	-0.0693921	-0.902745	0.383774	0.704533	-7.18776	8.08044	7.97877	7.956	8.17562	8.0168	7.86493	7.84015	8.18017
WBGene00000122	WBGene00000122	WBGene00000122	aly-3	178157	Ref/ALY RNA export adaptor family [Source:UniProtKB/TrEMBL;Acc:Q21559]	-0.017177	8.00879	-0.338691	0.740479	0.905614	-7.5514	-0.017177	-0.338691	0.740479	0.905614	-7.5514	8.02789	8.09798	8.01305	7.92428	8.00321	8.02271	7.95085	8.03216
WBGene00000123	WBGene00000123	WBGene00000123	ama-1	177190	DNA-directed RNA polymerase II subunit RPB1 [Source:UniProtKB/Swiss-Prot;Acc:P16356]	0.0789527	8.11638	1.01179	0.330877	0.666	-7.09161	0.0789527	1.01179	0.330877	0.666	-7.09161	7.92198	8.08079	8.11038	8.19898	8.33123	8.08489	8.21984	7.98466
WBGene00000133	WBGene00000133	WBGene00000133	amt-1	180729	Putative ammonium transporter 1 [Source:UniProtKB/Swiss-Prot;Acc:P54145]	0.467649	2.31442	2.28112	0.0408364	0.374801	-4.34358	0.467649	2.28112	0.0408364	0.374801	-4.34358	2.06052	1.62044	2.61762	2.25566	2.40931	2.28182	2.52131	2.84881
WBGene00000134	WBGene00000134	WBGene00000134	amt-2	186047	Putative ammonium transporter 2 [Source:UniProtKB/Swiss-Prot;Acc:Q20605]	-0.975317	-2.40258	-1.74416	0.105718	0.463652	-4.22703	-0.975317	-1.74416	0.105718	0.463652	-4.22703	-2.09627	-1.39291	-2.08873	-1.31939	-1.96474	-3.11315	-2.00616	-2.74605
WBGene00000135	WBGene00000135	WBGene00000135	amt-3	174338	Putative ammonium transporter 3 [Source:UniProtKB/Swiss-Prot;Acc:Q21565]	-0.167385	0.424307	-0.665824	0.517656	0.786636	-5.88978	-0.167385	-0.665824	0.517656	0.786636	-5.88978	0.591576	0.69077	0.797005	0.077522	0.361236	0.536807	-0.0656445	0.762308
WBGene00000136	WBGene00000136	WBGene00000136	amt-4	180728	Ammonium transporter [Source:UniProtKB/TrEMBL;Acc:Q17663]	0.0888293	4.45056	1.15792	0.268602	0.622992	-6.46643	0.0888293	1.15792	0.268602	0.622992	-6.46643	4.45124	4.32081	4.49318	4.39233	4.53745	4.53047	4.51676	4.3841
WBGene00000137	WBGene00000137	WBGene00000137	amx-1	175493	Amine oxidase family member 1 [Source:UniProtKB/Swiss-Prot;Acc:Q21988]	0.0950378	5.06236	1.2298	0.241479	0.601126	-6.49671	0.0950378	1.2298	0.241479	0.601126	-6.49671	4.99467	5.03298	4.97068	5.06629	5.03903	5.30337	5.10526	5.00091
WBGene00000138	WBGene00000138	WBGene00000138	amx-2	173146	AMine oXidase family [Source:UniProtKB/TrEMBL;Acc:Q9XXU5]	0.135848	3.31796	1.28545	0.222005	0.584877	-6.07177	0.135848	1.28545	0.222005	0.584877	-6.07177	3.10638	3.31314	3.31167	3.28332	3.42102	3.3552	3.57769	3.22328
WBGene00000139	WBGene00000139	WBGene00000139	amx-3	184919	AMine oXidase family [Source:UniProtKB/TrEMBL;Acc:E0AHD4]	0.149491	2.70184	0.919662	0.375204	0.697054	-6.31209	0.149491	0.919662	0.375204	0.697054	-6.31209	2.34742	2.76362	2.66721	2.74515	2.53551	3.23305	2.63756	2.75933
WBGene00000140	WBGene00000140	WBGene00000140	anc-1	172034	Nuclear anchorage protein 1 [Source:UniProtKB/Swiss-Prot;Acc:Q9N4M4]	0.303768	5.89544	3.04276	0.00983413	0.296727	-3.67139	0.303768	3.04276	0.00983413	0.296727	-3.67139	5.57744	5.65432	5.77387	5.99512	6.05525	6.23461	6.05544	5.8256
WBGene00000142	WBGene00000142	WBGene00000142	aos-1	179409	SUMO-activating enzyme subunit aos-1 [Source:UniProtKB/Swiss-Prot;Acc:Q17820]	-0.00803314	8.00895	-0.0994948	0.922328	0.975428	-7.60762	-0.00803314	-0.0994948	0.922328	0.975428	-7.60762	7.9686	8.18976	8.01505	7.86497	7.9794	8.21072	7.96482	7.88016
WBGene00000143	WBGene00000143	WBGene00000143	apc-2	176139	Anaphase-promoting complex subunit 2 [Source:UniProtKB/Swiss-Prot;Acc:P34514]	0.0949616	6.89443	1.34281	0.203276	0.570431	-6.60611	0.0949616	1.34281	0.203276	0.570431	-6.60611	6.93599	6.81838	6.82685	6.81059	6.85409	7.14705	6.84313	6.92343
WBGene00000144	WBGene00000144	WBGene00000144	apc-10	179454	Anaphase-promoting complex subunit 10 [Source:UniProtKB/Swiss-Prot;Acc:H2L2B8]	-0.0510938	5.21514	-0.697385	0.498363	0.774441	-7.03283	-0.0510938	-0.697385	0.498363	0.774441	-7.03283	5.28493	5.3409	5.16301	5.16101	5.17414	5.28153	5.08082	5.24763
WBGene00000145	WBGene00000145	WBGene00000145	apc-11	175604	Anaphase-promoting complex subunit 11 [Source:UniProtKB/Swiss-Prot;Acc:Q20052]	-0.139855	5.46713	-1.08136	0.300015	0.6472	-6.72835	-0.139855	-1.08136	0.300015	0.6472	-6.72835	5.35757	5.74398	5.46592	5.55272	5.49699	4.98439	5.49457	5.65181
WBGene00000146	WBGene00000146	WBGene00000146	ape-1	179601	Apoptotic enhancer 1 protein [Source:UniProtKB/Swiss-Prot;Acc:Q9XVN3]	0.0899795	8.05451	1.57443	0.140415	0.502082	-6.39878	0.0899795	1.57443	0.140415	0.502082	-6.39878	8.08453	7.95169	7.99819	8.00948	8.08152	8.23052	7.99801	8.08392
WBGene00000147	WBGene00000147	WBGene00000147	aph-1	172747	Gamma-secretase subunit aph-1 [Source:UniProtKB/Swiss-Prot;Acc:O45876]	-0.0024712	5.29433	-0.0375729	0.970623	0.9911	-7.30173	-0.0024712	-0.0375729	0.970623	0.9911	-7.30173	5.31314	5.31526	5.37184	5.18443	5.26268	5.34504	5.33269	5.24174
WBGene00000148	WBGene00000148	WBGene00000148	aph-2	172905	Nicastrin [Source:UniProtKB/Swiss-Prot;Acc:Q23316]	-0.013851	6.75491	-0.214216	0.833843	0.940381	-7.47336	-0.013851	-0.214216	0.833843	0.940381	-7.47336	6.71841	6.90259	6.73923	6.67466	6.76292	6.8279	6.76476	6.65323
WBGene00000149	WBGene00000149	WBGene00000149	apl-1	180783	Amyloid-beta-like protein [Source:UniProtKB/Swiss-Prot;Acc:Q10651]	0.156124	7.10705	2.85381	0.0140497	0.301453	-4.16114	0.156124	2.85381	0.0140497	0.301453	-4.16114	7.04674	6.92337	7.06284	7.09533	7.12807	7.19925	7.21341	7.19088
WBGene00000150	WBGene00000150	WBGene00000150	apm-1	172180	AdaPtin, Mu/medium chain (Clathrin associated complex) [Source:UniProtKB/TrEMBL;Acc:O01755]	0.032385	4.18309	0.357339	0.726815	0.899585	-7.02716	0.032385	0.357339	0.726815	0.899585	-7.02716	3.97972	4.15724	4.2572	4.29696	4.14877	4.18469	4.32895	4.13757
WBGene00000151	WBGene00000151	WBGene00000151	apn-1	174291	DNA-(apurinic or apyrimidinic site) lyase [Source:UniProtKB/Swiss-Prot;Acc:Q10002]	0.0782991	6.79596	0.909606	0.380282	0.701656	-7.07118	0.0782991	0.909606	0.380282	0.701656	-7.07118	6.83896	6.72873	6.68409	6.78107	6.80223	7.11622	6.65777	6.76293
WBGene00000155	WBGene00000155	WBGene00000155	app-1	172118	Xaa-Pro aminopeptidase app-1 [Source:UniProtKB/Swiss-Prot;Acc:O44750]	0.0339362	8.32484	0.608659	0.553681	0.808314	-7.44159	0.0339362	0.608659	0.553681	0.808314	-7.44159	8.32753	8.38882	8.29998	8.20858	8.29206	8.45936	8.31312	8.31075
WBGene00000156	WBGene00000156	WBGene00000156	2001-04-01	172591	Adenomatous polyposis coli protein-related protein 1 [Source:UniProtKB/Swiss-Prot;Acc:Q21227]	0.0599647	7.7283	1.12917	0.280087	0.631908	-6.93579	0.0599647	1.12917	0.280087	0.631908	-6.93579	7.76884	7.65497	7.70635	7.66793	7.79353	7.82924	7.74681	7.66101
WBGene00000157	WBGene00000157	WBGene00000157	aps-2	184091	AP complex subunit sigma [Source:UniProtKB/TrEMBL;Acc:Q19123]	-0.204952	4.1324	-2.18436	0.0487021	0.387164	-4.91866	-0.204952	-2.18436	0.0487021	0.387164	-4.91866	4.1091	4.36466	4.24091	4.20564	3.94979	3.93612	4.22624	4.05404
WBGene00000158	WBGene00000158	WBGene00000158	apg-1	173304	AP-1 complex subunit gamma [Source:UniProtKB/TrEMBL;Acc:Q8WQB3]	-0.00111379	6.79225	-0.0189719	0.985164	0.995792	-7.50185	-0.00111379	-0.0189719	0.985164	0.995792	-7.50185	6.75841	6.74104	6.75985	6.92093	6.81948	6.80282	6.8326	6.7072
WBGene00000159	WBGene00000159	WBGene00000159	aps-1	178989	AP complex subunit sigma [Source:UniProtKB/TrEMBL;Acc:O16369]	-0.146855	5.45472	-1.4805	0.163568	0.528273	-6.24169	-0.146855	-1.4805	0.163568	0.528273	-6.24169	5.52182	5.40087	5.6113	5.60267	5.36422	5.0824	5.48839	5.5771
WBGene00000160	WBGene00000160	WBGene00000160	apb-1	175376	AP complex subunit beta [Source:UniProtKB/TrEMBL;Acc:Q7YZG8]	0.165924	7.16136	2.56113	0.024335	0.337588	-4.70254	0.165924	2.56113	0.024335	0.337588	-4.70254	7.06631	7.01075	7.12443	7.12269	7.32648	7.30101	7.27903	7.06351
WBGene00000161	WBGene00000161	WBGene00000161	apa-2	181163	AP-2 complex subunit alpha [Source:UniProtKB/TrEMBL;Acc:Q22601]	0.103092	6.31427	1.49545	0.159679	0.523667	-6.34032	0.103092	1.49545	0.159679	0.523667	-6.34032	6.24162	6.17342	6.30451	6.34977	6.43358	6.4643	6.33914	6.21386
WBGene00000162	WBGene00000162	WBGene00000162	apd-3	173701	AP-3 complex subunit delta [Source:UniProtKB/TrEMBL;Acc:Q95X88]	0.120088	6.83735	1.9149	0.0787321	0.427547	-5.77665	0.120088	1.9149	0.0787321	0.427547	-5.77665	6.73654	6.75887	6.71782	6.90277	6.98413	6.95582	6.84756	6.79946
WBGene00000163	WBGene00000163	WBGene00000163	apb-3	172553	AP-3 complex subunit beta [Source:UniProtKB/TrEMBL;Acc:O62348]	0.0966629	7.51088	1.54349	0.14771	0.510002	-6.39692	0.0966629	1.54349	0.14771	0.510002	-6.39692	7.50858	7.46105	7.42545	7.45672	7.54921	7.73594	7.49938	7.45331
WBGene00000164	WBGene00000164	WBGene00000164	apm-3	186194	AdaPtin, Mu/medium chain (Clathrin associated complex) [Source:UniProtKB/TrEMBL;Acc:Q20736]	-0.0439161	5.08044	-0.475841	0.642419	0.855371	-7.14593	-0.0439161	-0.475841	0.642419	0.855371	-7.14593	4.93309	5.25338	5.13977	5.06777	4.9867	5.24248	5.12265	4.91178
WBGene00000165	WBGene00000165	WBGene00000165	aps-3	171691	AdaPtin, Small chain (Clathrin associated complex) [Source:UniProtKB/TrEMBL;Acc:Q8T874]	-0.191842	6.56216	-1.66708	0.120409	0.48072	-6.12565	-0.191842	-1.66708	0.120409	0.48072	-6.12565	6.51348	6.98344	6.76271	6.3406	6.51469	6.47251	6.54072	6.37421
WBGene00000166	WBGene00000166	WBGene00000166	apt-9	189194	AdaPTin or adaptin-related protein [Source:UniProtKB/TrEMBL;Acc:Q23165]	-0.810607	-0.955341	-1.09847	0.292765	0.641112	-5.13779	-0.810607	-1.09847	0.292765	0.641112	-5.13779	-0.763352	-0.407276	-0.308588	-0.296771	-0.48757	0.829555	-1.17906	-3.51998
WBGene00000168	WBGene00000168	WBGene00000168	apx-1	178759	Anterior pharynx in excess protein 1 [Source:UniProtKB/Swiss-Prot;Acc:P41990]	0.0171941	7.03718	0.208103	0.83851	0.941671	-7.50395	0.0171941	0.208103	0.83851	0.941671	-7.50395	7.05029	6.96482	7.11478	6.99331	7.22959	6.80205	7.14271	7.00354
WBGene00000169	WBGene00000169	WBGene00000169	aqp-1	174190	AQuaPorin or aquaglyceroporin related [Source:UniProtKB/TrEMBL;Acc:Q8IG23]	0.202816	4.25566	2.22858	0.0449445	0.382549	-4.87042	0.202816	2.22858	0.0449445	0.382549	-4.87042	4.07656	4.13075	4.24636	4.19211	4.3359	4.57605	4.2629	4.24977
WBGene00000170	WBGene00000170	WBGene00000170	aqp-2	174467	AQuaPorin or aquaglyceroporin related [Source:UniProtKB/TrEMBL;Acc:Q17571]	0.293709	6.31843	2.63969	0.0210119	0.324036	-4.47061	0.293709	2.63969	0.0210119	0.324036	-4.47061	5.84822	6.10364	6.40049	6.35524	6.35822	6.46527	6.66555	6.35688
WBGene00000171	WBGene00000171	WBGene00000171	aqp-3	190553	AQuaPorin or aquaglyceroporin related [Source:UniProtKB/TrEMBL;Acc:A0A061ADS9]	-0.476402	-0.922565	-1.45652	0.169972	0.535819	-4.77554	-0.476402	-1.45652	0.169972	0.535819	-4.77554	-0.692615	-0.438664	-1.04249	-0.23698	-0.884074	-0.996277	-1.07778	-1.12505
WBGene00000172	WBGene00000172	WBGene00000172	aqp-4	179366	AQuaPorin or aquaglyceroporin related [Source:UniProtKB/TrEMBL;Acc:G5EEK0]	0.166404	3.1206	1.65941	0.121964	0.482376	-5.52557	0.166404	1.65941	0.121964	0.482376	-5.52557	3.15993	2.96594	2.98659	3.0809	3.09906	3.24213	3.29099	3.19431
WBGene00000173	WBGene00000173	WBGene00000173	aqp-5	183221	AQuaPorin or aquaglyceroporin related [Source:UniProtKB/TrEMBL;Acc:Q18469]	0.495033	-3.79205	0.489118	0.633251	0.850277	-5.01027	0.495033	0.489118	0.633251	0.850277	-5.01027	-3.54229	-3.78671	-2.96835	-2.12995	-2.55224	-4.15253	-3.05332	-1.71894
WBGene00000174	WBGene00000174	WBGene00000174	aqp-6	183121	AQuaPorin or aquaglyceroporin related [Source:UniProtKB/TrEMBL;Acc:D5MCS1]	0.396903	0.0867885	1.30912	0.214113	0.580088	-5.20372	0.396903	1.30912	0.214113	0.580088	-5.20372	-0.383157	-0.00365473	0.797005	-0.564302	0.261628	0.650251	0.423232	-0.0225133
WBGene00000175	WBGene00000175	WBGene00000175	aqp-7	180589	AQuaPorin or aquaglyceroporin related [Source:UniProtKB/TrEMBL;Acc:Q21473]	0.118359	6.74734	2.13907	0.0528553	0.395929	-5.39964	0.118359	2.13907	0.0528553	0.395929	-5.39964	6.74174	6.59368	6.74982	6.68	6.82676	6.75566	6.80593	6.8296
WBGene00000176	WBGene00000176	WBGene00000176	aqp-8	180744	AQuaPorin or aquaglyceroporin related [Source:UniProtKB/TrEMBL;Acc:A0A2K5AU16]	0.101838	5.12536	1.31127	0.213406	0.579344	-6.40906	0.101838	1.31127	0.213406	0.579344	-6.40906	5.02385	5.12643	5.15434	4.98859	5.07981	5.10123	5.34983	5.19254
WBGene00000177	WBGene00000177	WBGene00000177	aqp-9	3565336	Aquaporin [Source:UniProtKB/TrEMBL;Acc:E5QCH4]	-0.335662	2.51273	-1.83735	0.0901039	0.441562	-5.1085	-0.335662	-1.83735	0.0901039	0.441562	-5.1085	2.54332	3.15128	2.40023	2.52106	2.40931	2.6249	2.3133	2.22241
WBGene00000178	WBGene00000178	WBGene00000178	aqp-10	174537	Putative aquaporin-10 [Source:UniProtKB/Swiss-Prot;Acc:Q09369]	0.0094651	5.29652	0.124983	0.90253	0.967762	-7.29451	0.0094651	0.124983	0.90253	0.967762	-7.29451	5.20844	5.37572	5.35681	5.21953	5.21798	5.42194	5.37796	5.20591
WBGene00000179	WBGene00000179	WBGene00000179	aqp-11	191343	Aquaporin [Source:UniProtKB/TrEMBL;Acc:O46024]	-0.0373094	5.03954	-0.514094	0.616178	0.841044	-7.11889	-0.0373094	-0.514094	0.616178	0.841044	-7.11889	5.07796	5.08426	5.11616	4.95533	5.03903	4.89226	5.04337	5.12251
WBGene00000180	WBGene00000180	WBGene00000180	arc-1	174525	E3 ubiquitin-protein ligase arc-1 [Source:UniProtKB/Swiss-Prot;Acc:Q09654]	-0.0254134	4.23061	-0.326106	0.749754	0.909163	-7.04799	-0.0254134	-0.326106	0.749754	0.909163	-7.04799	4.17206	4.1999	4.28393	4.34666	4.25403	4.23783	4.24346	4.13249
WBGene00000181	WBGene00000181	WBGene00000181	ard-1	178016	Alcohol/Ribitol Dehydrogenase family [Source:UniProtKB/TrEMBL;Acc:A0A061AD09]	-0.0318956	7.27965	-0.668597	0.515943	0.786552	-7.31373	-0.0318956	-0.668597	0.515943	0.786552	-7.31373	7.31724	7.30931	7.27563	7.27997	7.25247	7.26807	7.21871	7.31886
WBGene00000182	WBGene00000182	WBGene00000182	arf-1.2	175801	ADP-ribosylation factor 1-like 2 [Source:UniProtKB/Swiss-Prot;Acc:Q10943]	0.0283844	8.47343	0.589449	0.566091	0.813906	-7.46527	0.0283844	0.589449	0.566091	0.813906	-7.46527	8.45544	8.44459	8.54113	8.39846	8.5458	8.44186	8.50108	8.46045
WBGene00000183	WBGene00000183	WBGene00000183	arf-3	177595	ADP-Ribosylation Factor related; ADP-ribosylation factor related (20.5 kD) (Arf-3) [Source:UniProtKB/TrEMBL;Acc:G5EFK4]	-0.001563	8.30838	-0.0322266	0.974802	0.991829	-7.63643	-0.001563	-0.0322266	0.974802	0.991829	-7.63643	8.39417	8.22328	8.32062	8.3057	8.30528	8.32124	8.28695	8.31131
WBGene00000184	WBGene00000184	WBGene00000184	arf-6	191608	ADP-Ribosylation Factor related [Source:UniProtKB/TrEMBL;Acc:Q9U2S4]	-0.112495	5.53299	-0.726537	0.480931	0.763329	-7.06149	-0.112495	-0.726537	0.480931	0.763329	-7.06149	5.66927	5.58431	5.50394	5.59652	5.54897	4.8937	5.59577	5.88195
WBGene00000185	WBGene00000185	WBGene00000185	arg-1	180501	Delta-like protein [Source:UniProtKB/TrEMBL;Acc:H2KYS0]	0.0334207	-3.65187	0.0381308	0.970187	0.990944	-5.11127	0.0334207	0.0381308	0.970187	0.990944	-5.11127	-3.11478	-2.70276	-2.96835	-3.46312	-3.14102	-2.09385	-4.15253	-2.0476
WBGene00000186	WBGene00000186	WBGene00000186	ark-1	178218	Ack-related non-receptor tyrosine kinase [Source:UniProtKB/Swiss-Prot;Acc:G5EBZ8]	0.22238	6.13409	2.80311	0.0154579	0.305687	-4.14844	0.22238	2.80311	0.0154579	0.305687	-4.14844	5.94499	6.01338	6.07344	6.07026	6.3552	6.35402	6.26094	6.0073
WBGene00000187	WBGene00000187	WBGene00000187	arl-1	174375	ADP-ribosylation factor-like protein 1 [Source:UniProtKB/Swiss-Prot;Acc:Q20758]	-0.0257031	6.27301	-0.279598	0.784371	0.921234	-7.40001	-0.0257031	-0.279598	0.784371	0.921234	-7.40001	6.24669	6.55137	6.20518	6.10822	6.22518	6.40138	6.26757	6.1847
WBGene00000188	WBGene00000188	WBGene00000188	arl-3	175121	ADP-ribosylation factor-like protein 3 [Source:UniProtKB/Swiss-Prot;Acc:O45379]	0.305139	0.80433	1.61603	0.131101	0.491931	-4.99888	0.305139	1.61603	0.131101	0.491931	-4.99888	0.700718	0.69077	0.736343	0.620556	0.914099	0.729839	1.20442	1.11126
WBGene00000189	WBGene00000189	WBGene00000189	arl-5	176392	ADP-ribosylation factor-like protein 5 [Source:UniProtKB/Swiss-Prot;Acc:P34212]	-0.0701296	4.66123	-0.874056	0.398615	0.714123	-6.79191	-0.0701296	-0.874056	0.398615	0.714123	-6.79191	4.59248	4.77615	4.68193	4.73231	4.56383	4.75791	4.51473	4.68934
WBGene00000190	WBGene00000190	WBGene00000190	arf-1.1	191609	ADP-ribosylation factor 1-like 1 [Source:UniProtKB/Swiss-Prot;Acc:Q94231]	0.14061	-0.294227	0.462193	0.651906	0.861716	-5.80085	0.14061	0.462193	0.651906	0.861716	-5.80085	-0.175958	-0.288137	-0.514332	-0.179568	-0.54654	0.413675	-0.585407	0.10748
WBGene00000191	WBGene00000191	WBGene00000191	arl-7	NA		-0.0958197	0.328285	-0.371204	0.716718	0.895119	-6.01741	-0.0958197	-0.371204	0.716718	0.895119	-6.01741	0.533744	0.8551	-0.0199176	0.123867	0.392967	0.206706	0.646854	0.264376
WBGene00000192	WBGene00000192	WBGene00000192	arl-8	178405	ARF-Like; Novel small G protein indispensable for equal chromosome segregation [Source:UniProtKB/TrEMBL;Acc:G5EDC6]	-0.102487	7.14272	-1.54226	0.148007	0.510478	-6.36513	-0.102487	-1.54226	0.148007	0.510478	-6.36513	7.24644	7.12082	7.20987	7.2065	7.15896	6.90458	7.10584	7.1921
WBGene00000193	WBGene00000193	WBGene00000193	arl-6	183311	ADP-ribosylation factor-like protein 6 [Source:UniProtKB/Swiss-Prot;Acc:Q18510]	-0.546361	-1.42961	-0.879927	0.395547	0.712195	-5.22337	-0.546361	-0.879927	0.395547	0.712195	-5.22337	-1.63183	-0.537147	-0.844171	-1.20041	-0.96221	-0.125505	-1.53413	-3.08173
WBGene00000195	WBGene00000195	WBGene00000195	arr-1	180446	Beta-arrestin arr-1 [Source:UniProtKB/Swiss-Prot;Acc:P51485]	0.0325062	4.55595	0.464143	0.650547	0.860986	-7.0557	0.0325062	0.464143	0.650547	0.860986	-7.0557	4.518	4.54897	4.50232	4.60127	4.60843	4.63409	4.51676	4.53807
WBGene00000196	WBGene00000196	WBGene00000196	aars-1	174749	Alanine--tRNA ligase, mitochondrial [Source:UniProtKB/Swiss-Prot;Acc:Q23122]	0.0886208	6.03622	1.1995	0.252636	0.60872	-6.67904	0.0886208	1.1995	0.252636	0.60872	-6.67904	6.16809	6.00063	5.90281	5.89261	6.01376	6.20474	6.08646	6.02797
WBGene00000197	WBGene00000197	WBGene00000197	aars-2	171985	Alanine--tRNA ligase, cytoplasmic [Source:UniProtKB/Swiss-Prot;Acc:O01541]	0.149911	8.6246	2.96779	0.0113304	0.296829	-4.07341	0.149911	2.96779	0.0113304	0.296829	-4.07341	8.61635	8.46215	8.55396	8.57395	8.70555	8.75609	8.61891	8.7111
WBGene00000198	WBGene00000198	WBGene00000198	art-1	174140	Probable very-long-chain enoyl-CoA reductase art-1 [Source:UniProtKB/Swiss-Prot;Acc:Q9N5Y2]	0.112695	7.17331	2.00104	0.0676489	0.415304	-5.67092	0.112695	2.00104	0.0676489	0.415304	-5.67092	7.11426	7.01926	7.12775	7.21857	7.1736	7.28436	7.20716	7.24485
WBGene00000199	WBGene00000199	WBGene00000199	arx-1	171857	Actin-related protein 3 [Source:UniProtKB/Swiss-Prot;Acc:Q9N4I0]	0.0187318	6.6368	0.331459	0.745804	0.907132	-7.42615	0.0187318	0.331459	0.745804	0.907132	-7.42615	6.6486	6.55013	6.6073	6.71543	6.63193	6.71631	6.61587	6.61366
WBGene00000200	WBGene00000200	WBGene00000200	arx-2	179440	Actin-related protein 2 [Source:UniProtKB/Swiss-Prot;Acc:P53489]	-0.0421741	7.19568	-0.831215	0.421489	0.728884	-7.18028	-0.0421741	-0.831215	0.421489	0.728884	-7.18028	7.24475	7.13838	7.24568	7.24796	7.16873	7.21863	7.13679	7.16778
WBGene00000201	WBGene00000201	WBGene00000201	arx-3	3565442	Actin-related protein 2/3 complex subunit [Source:UniProtKB/TrEMBL;Acc:Q9U1R7]	-0.071498	6.6479	-1.07228	0.303915	0.650071	-6.89395	-0.071498	-1.07228	0.303915	0.650071	-6.89395	6.75327	6.57759	6.66132	6.75462	6.65174	6.45944	6.67147	6.65854
WBGene00000202	WBGene00000202	WBGene00000202	exos-4.2	259488	EXOSome (Multiexonuclease complex) component [Source:UniProtKB/TrEMBL;Acc:Q9N4P9]	-0.0964301	6.23385	-1.60018	0.134585	0.496018	-6.18362	-0.0964301	-1.60018	0.134585	0.496018	-6.18362	6.30078	6.26425	6.27482	6.29322	6.26538	6.06914	6.26094	6.14866
WBGene00000203	WBGene00000203	WBGene00000203	arx-5	176697	Probable actin-related protein 2/3 complex subunit 3 [Source:UniProtKB/Swiss-Prot;Acc:Q9XWV3]	-0.145608	5.43417	-1.21962	0.245184	0.603357	-6.56855	-0.145608	-1.21962	0.245184	0.603357	-6.56855	5.56847	5.42178	5.52427	5.52924	5.45439	4.94602	5.37796	5.66243
WBGene00000204	WBGene00000204	WBGene00000204	arx-6	175650	Probable actin-related protein 2/3 complex subunit 4 [Source:UniProtKB/Swiss-Prot;Acc:P58798]	-0.127039	5.91183	-1.20413	0.250905	0.607505	-6.65629	-0.127039	-1.20413	0.250905	0.607505	-6.65629	5.93036	5.96022	5.98902	6.02595	5.8823	5.47487	5.94771	6.09219
WBGene00000205	WBGene00000205	WBGene00000205	arx-7	171882	Actin-related protein 2/3 complex subunit 5 [Source:UniProtKB/TrEMBL;Acc:O61861]	-0.227072	5.13837	-1.84383	0.0890997	0.439875	-5.65997	-0.227072	-1.84383	0.0890997	0.439875	-5.65997	5.26396	5.20025	5.27653	5.27706	5.02264	4.5992	5.12265	5.35842
WBGene00000206	WBGene00000206	WBGene00000206	asb-1	175605	ATP Synthase B homolog [Source:UniProtKB/TrEMBL;Acc:Q20053]	-0.0208694	8.07073	-0.377247	0.712334	0.892442	-7.54171	-0.0208694	-0.377247	0.712334	0.892442	-7.54171	8.16561	8.05408	8.0687	8.03926	8.07969	8.14298	7.93635	8.08095
WBGene00000207	WBGene00000207	WBGene00000207	asb-2	180718	ATP Synthase B homolog [Source:UniProtKB/TrEMBL;Acc:Q19126]	0.10837	7.83635	1.70027	0.113875	0.472461	-6.19839	0.10837	1.70027	0.113875	0.472461	-6.19839	7.89926	7.61301	7.80611	7.82586	7.89899	7.91917	7.81403	7.91646
WBGene00000208	WBGene00000208	WBGene00000208	trip-4	175159	ASC-1; ThyRoid hormone receptor Interactor Protein 4 homolog [Source:UniProtKB/TrEMBL;Acc:G5EDK1]	0.0374985	5.99463	0.571983	0.577503	0.819606	-7.23227	0.0374985	0.571983	0.577503	0.819606	-7.23227	6.10433	5.86782	5.94781	5.99979	6.03654	5.95302	5.98549	6.06977
WBGene00000209	WBGene00000209	WBGene00000209	asg-1	172673	Probable ATP synthase subunit g 1, mitochondrial [Source:UniProtKB/Swiss-Prot;Acc:P90921]	-0.398358	6.99963	-2.0036	0.0673434	0.415196	-5.64868	-0.398358	-2.0036	0.0673434	0.415196	-5.64868	7.11765	7.31402	7.17172	7.17762	6.89967	5.99658	7.03023	7.29347
WBGene00000210	WBGene00000210	WBGene00000210	asg-2	180956	Probable ATP synthase subunit g 2, mitochondrial [Source:UniProtKB/Swiss-Prot;Acc:Q18803]	-0.30263	5.45208	-2.27532	0.0412721	0.375456	-4.99882	-0.30263	-2.27532	0.0412721	0.375456	-4.99882	5.43365	5.60803	5.62077	5.75675	5.35014	4.83942	5.39678	5.62221
WBGene00000211	WBGene00000211	WBGene00000211	asm-1	174131	Sphingomyelin phosphodiesterase 1 [Source:UniProtKB/Swiss-Prot;Acc:Q10916]	0.0034679	3.96212	0.0307064	0.97599	0.992416	-7.04777	0.0034679	0.0307064	0.97599	0.992416	-7.04777	4.14576	4.0735	3.90773	3.69372	3.90923	4.19641	3.91218	3.88908
WBGene00000212	WBGene00000212	WBGene00000212	asm-2	181323	Sphingomyelin phosphodiesterase 2 [Source:UniProtKB/Swiss-Prot;Acc:Q23498]	-0.0698706	1.92561	-0.455419	0.656639	0.864646	-6.43154	-0.0698706	-0.455419	0.656639	0.864646	-6.43154	2.13047	1.99989	2.00966	1.73497	1.62486	1.99015	2.1029	1.93782
WBGene00000213	WBGene00000213	WBGene00000213	asm-3	176879	Putative sphingomyelin phosphodiesterase asm-3 [Source:UniProtKB/Swiss-Prot;Acc:Q9UAY4]	-0.498809	0.221762	-1.89015	0.0822109	0.430702	-4.45305	-0.498809	-1.89015	0.0822109	0.430702	-4.45305	0.533744	0.213817	0.766993	0.652523	-0.0865906	-0.325539	0.555225	-0.116175
WBGene00000214	WBGene00000214	WBGene00000214	asp-1	180251	ASpartyl Protease; Aspartic protease 1 [Source:UniProtKB/TrEMBL;Acc:G5EEI4]	0.104533	9.35785	1.23147	0.240875	0.600828	-6.94446	0.104533	1.23147	0.240875	0.600828	-6.94446	9.40386	9.02922	9.38096	9.42923	9.39408	9.33225	9.34654	9.54739
WBGene00000215	WBGene00000215	WBGene00000215	asp-2	34700645	ASpartyl Protease [Source:UniProtKB/TrEMBL;Acc:Q86NE0]	0.0645025	7.73725	1.02884	0.323107	0.659796	-7.04319	0.0645025	1.02884	0.323107	0.659796	-7.04319	7.78926	7.58207	7.71153	7.74917	7.73477	7.90281	7.69676	7.73391
WBGene00000216	WBGene00000216	WBGene00000216	asp-3	180947	Aspartic protease 3 [Source:UniProtKB/Swiss-Prot;Acc:P55956]	0.0698254	8.55048	0.798724	0.439404	0.739967	-7.32065	0.0698254	0.798724	0.439404	0.739967	-7.32065	8.66725	8.25544	8.54321	8.61762	8.51796	8.66864	8.4482	8.68682
WBGene00000217	WBGene00000217	WBGene00000217	asp-4	181444	ASpartyl Protease [Source:UniProtKB/TrEMBL;Acc:Q21966]	0.0279888	8.19611	0.428714	0.675447	0.874472	-7.52977	0.0279888	0.428714	0.675447	0.874472	-7.52977	8.23643	8.14654	8.18923	8.15972	8.10116	8.37432	8.08607	8.27704
WBGene00000218	WBGene00000218	WBGene00000218	asp-5	179211	ASpartyl Protease [Source:UniProtKB/TrEMBL;Acc:O01532]	-0.0655132	7.2755	-0.761498	0.460524	0.752203	-7.24456	-0.0655132	-0.761498	0.460524	0.752203	-7.24456	7.45482	7.04821	7.37753	7.37883	7.24243	7.32203	7.10786	7.27543
WBGene00000219	WBGene00000219	WBGene00000219	asp-6	179209	Aspartic protease 6 [Source:UniProtKB/Swiss-Prot;Acc:O01530]	0.072416	9.33223	1.00267	0.335087	0.668762	-7.19285	0.072416	1.00267	0.335087	0.668762	-7.19285	9.44396	9.09766	9.31613	9.34095	9.34733	9.43866	9.23984	9.43405
WBGene00000220	WBGene00000220	WBGene00000220	atf-2	174399	ATF (cAMP-dependent transcription factor) family [Source:UniProtKB/TrEMBL;Acc:Q21361]	0.475561	1.62906	2.07604	0.0591916	0.403188	-4.51515	0.475561	2.07604	0.0591916	0.403188	-4.51515	0.91973	1.16803	1.64735	2.043	1.52816	1.99015	2.08117	1.81633
WBGene00000221	WBGene00000221	WBGene00000221	atf-5	181576	ATF (cAMP-dependent transcription factor) family [Source:UniProtKB/TrEMBL;Acc:Q22156]	-0.109299	5.09788	-1.45527	0.170314	0.535952	-6.21804	-0.109299	-1.45527	0.170314	0.535952	-6.21804	5.2673	5.0683	5.21117	5.08398	5.07003	4.99383	4.95202	5.15043
WBGene00000222	WBGene00000222	WBGene00000222	atf-6	181405	ATF (cAMP-dependent transcription factor) family [Source:UniProtKB/TrEMBL;Acc:Q20435]	0.138266	4.34493	1.76635	0.101794	0.460086	-5.63555	0.138266	1.76635	0.101794	0.460086	-5.63555	4.3098	4.24258	4.28658	4.28681	4.55509	4.33223	4.42698	4.3429
WBGene00000223	WBGene00000223	WBGene00000223	atf-7	175587	ATF (cAMP-dependent transcription factor) family [Source:UniProtKB/TrEMBL;Acc:Q17801]	0.0783594	7.79251	1.52031	0.153386	0.516126	-6.45302	0.0783594	1.52031	0.153386	0.516126	-6.45302	7.791	7.66792	7.74512	7.81796	7.8448	7.86346	7.85083	7.76112
WBGene00000224	WBGene00000224	WBGene00000224	atgp-1	178504	Amino acid Transporter GlycoProtein subunit [Source:UniProtKB/TrEMBL;Acc:Q9XVU3]	0.205036	4.68917	2.69783	0.0188419	0.31531	-4.12167	0.205036	2.69783	0.0188419	0.31531	-4.12167	4.62227	4.50943	4.64734	4.59511	4.73453	4.91656	4.81223	4.69452
WBGene00000225	WBGene00000225	WBGene00000225	atgp-2	175125	Amino acid Transporter GlycoProtein subunit [Source:UniProtKB/TrEMBL;Acc:G1K110]	0.0793526	4.53894	0.995412	0.338467	0.671454	-6.65536	0.0793526	0.995412	0.338467	0.671454	-6.65536	4.52359	4.35897	4.59919	4.55972	4.63023	4.51371	4.61835	4.52843
WBGene00000226	WBGene00000226	WBGene00000226	atl-1	179352	Serine/threonine-protein kinase ATR [Source:UniProtKB/Swiss-Prot;Acc:Q22258]	0.0690868	7.94219	1.13762	0.276674	0.628906	-6.94417	0.0690868	1.13762	0.276674	0.628906	-6.94417	7.95696	7.91112	7.90157	7.8622	8.05247	8.09024	7.93919	7.82571
WBGene00000227	WBGene00000227	WBGene00000227	atm-1	3565793	Serine/threonine-protein kinase ATM [Source:UniProtKB/Swiss-Prot;Acc:Q9N3Q4]	0.17225	6.68378	2.71744	0.0181608	0.312002	-4.37021	0.17225	2.71744	0.0181608	0.312002	-4.37021	6.5228	6.59393	6.65109	6.6292	6.85871	6.79165	6.81254	6.61502
WBGene00000228	WBGene00000228	WBGene00000228	atn-1	179709	AcTiniN [Source:UniProtKB/TrEMBL;Acc:Q9XVU8]	0.115561	7.03365	1.89413	0.0816424	0.430577	-5.8294	0.115561	1.89413	0.0816424	0.430577	-5.8294	7.03115	6.86933	6.98391	7.03256	7.09408	7.20419	7.01562	7.04199
WBGene00000229	WBGene00000229	WBGene00000229	atp-2	175716	ATP synthase subunit beta, mitochondrial [Source:UniProtKB/Swiss-Prot;Acc:P46561]	0.14305	10.6665	3.00246	0.0106121	0.296829	-4.14622	0.14305	3.00246	0.0106121	0.296829	-4.14622	10.6362	10.5023	10.6378	10.6101	10.803	10.7596	10.7372	10.646
WBGene00000230	WBGene00000230	WBGene00000230	atp-3	172195	ATP synthase subunit [Source:UniProtKB/TrEMBL;Acc:Q7JNG1]	-0.0116853	8.59568	-0.201036	0.843913	0.943979	-7.63762	-0.0116853	-0.201036	0.843913	0.943979	-7.63762	8.6774	8.52445	8.63343	8.57681	8.56126	8.54929	8.5086	8.73539
WBGene00000231	WBGene00000231	WBGene00000231	atx-2	176465	Ataxin-2 homolog [Source:UniProtKB/Swiss-Prot;Acc:G5ED29]	0.079414	7.91433	0.818031	0.4287	0.733999	-7.25405	0.079414	0.818031	0.4287	0.733999	-7.25405	7.91492	7.79121	7.89552	7.90533	8.19598	7.61538	8.02388	7.9744
WBGene00000232	WBGene00000232	WBGene00000232	avr-14	172270		-0.0109466	2.56394	-0.0781411	0.938956	0.980385	-6.70853	-0.0109466	-0.0781411	0.938956	0.980385	-6.70853	2.5579	2.78755	2.56627	2.3366	2.40931	2.84343	2.52936	2.5618
WBGene00000233	WBGene00000233	WBGene00000233	avr-15	179834		0.0669588	3.05727	0.572985	0.576845	0.819143	-6.6642	0.0669588	0.572985	0.576845	0.819143	-6.6642	3.24348	2.97192	2.94027	2.97742	3.02505	3.17736	2.91449	3.26567
WBGene00000235	WBGene00000235	WBGene00000235	baf-1	176330	Barrier-to-autointegration factor 1 [Source:UniProtKB/Swiss-Prot;Acc:Q03565]	-0.274278	6.75437	-2.15339	0.0515075	0.393133	-5.37519	-0.274278	-2.15339	0.0515075	0.393133	-5.37519	6.72165	6.91331	6.92524	7.00574	6.69772	6.14187	6.86317	6.77072
WBGene00000236	WBGene00000236	WBGene00000236	bag-1	172373	BAG family molecular chaperone regulator 1 [Source:UniProtKB/Swiss-Prot;Acc:O44739]	-0.0470518	6.10804	-0.760745	0.460958	0.752325	-7.11635	-0.0470518	-0.760745	0.460958	0.752325	-7.11635	6.19457	6.11213	6.13569	6.08864	6.01821	6.15695	5.99642	6.16865
WBGene00000237	WBGene00000237	WBGene00000237	bam-2	171868	BAM-2 [Source:UniProtKB/TrEMBL;Acc:G5ECL4]	0.0795435	3.83295	0.653095	0.525558	0.790955	-6.79527	0.0795435	0.653095	0.525558	0.790955	-6.79527	3.62209	3.70295	3.94841	3.95635	4.09191	3.73863	4.00457	3.63255
WBGene00000238	WBGene00000238	WBGene00000238	bar-1	180982	Beta-catenin/armadillo-related protein 1 [Source:UniProtKB/Swiss-Prot;Acc:Q18825]	0.145996	3.39402	1.12628	0.281265	0.632396	-6.27318	0.145996	1.12628	0.281265	0.632396	-6.27318	3.20694	3.33882	3.36774	3.41028	3.77719	3.56505	3.38713	3.1447
WBGene00000239	WBGene00000239	WBGene00000239	bas-1	175778	Biogenic Amine Synthesis related [Source:UniProtKB/TrEMBL;Acc:O45137]	-0.122374	4.13437	-1.2988	0.217524	0.583651	-6.23597	-0.122374	-1.2988	0.217524	0.583651	-6.23597	4.16255	4.35554	4.25179	3.98801	4.08706	4.03344	4.0388	4.18498
WBGene00000240	WBGene00000240	WBGene00000240	pah-1	174401	Phenylalanine-4-hydroxylase [Source:UniProtKB/Swiss-Prot;Acc:P90925]	0.128274	6.24226	1.94342	0.074891	0.424319	-5.66335	0.128274	1.94342	0.074891	0.424319	-5.66335	6.2263	6.01772	6.23974	6.25339	6.25516	6.34246	6.30262	6.30701
WBGene00000241	WBGene00000241	WBGene00000241	bbs-1	260219	Bardet-Biedl syndrome 1 protein homolog [Source:UniProtKB/Swiss-Prot;Acc:Q9NEZ7]	0.109438	-1.90367	0.229226	0.822411	0.935604	-5.43344	0.109438	0.229226	0.822411	0.935604	-5.43344	-2.51745	-1.39291	-1.88439	-1.20041	-1.81223	-1.27831	-1.53413	-1.87393
WBGene00000242	WBGene00000242	WBGene00000242	bbs-2	259580	Bardet-Biedl syndrome 2 protein homolog [Source:UniProtKB/Swiss-Prot;Acc:Q19640]	0.58381	-0.988215	1.18372	0.258608	0.614716	-5.06712	0.58381	1.18372	0.258608	0.614716	-5.06712	-2.29155	-1.27491	-0.754377	0.029639	-0.96221	0.0501418	-0.517505	-1.12505
WBGene00000244	WBGene00000244	WBGene00000244	bbs-8	188904	Tetratricopeptide repeat protein 8 [Source:UniProtKB/Swiss-Prot;Acc:Q23049]	0.273924	-0.627934	0.837816	0.417909	0.726408	-5.47335	0.273924	0.837816	0.417909	0.726408	-5.47335	-0.499102	-0.537147	-0.373963	-1.31939	-0.54654	-0.557844	0.116349	-0.566854
WBGene00000245	WBGene00000245	WBGene00000245	bca-1	180890	Beta carbonic anhydrase 1 [Source:UniProtKB/Swiss-Prot;Acc:Q22460]	0.0560744	5.04286	0.804535	0.436164	0.737817	-6.92117	0.0560744	0.804535	0.436164	0.737817	-6.92117	5.13863	4.98942	4.98542	4.95373	5.09677	5.00453	5.04478	5.14413
WBGene00000246	WBGene00000246	WBGene00000246	bcc-1	178008	BiCaudal C (Drosophila) homolog [Source:UniProtKB/TrEMBL;Acc:Q21593]	0.138815	2.31711	1.06105	0.308792	0.653019	-6.07521	0.138815	1.06105	0.308792	0.653019	-6.07521	2.2157	2.22691	2.31982	2.2967	2.25383	2.61095	2.21693	2.4921
WBGene00000247	WBGene00000247	WBGene00000247	bec-1	177345	Beclin homolog [Source:UniProtKB/Swiss-Prot;Acc:Q22592]	0.107388	5.79803	1.67519	0.118783	0.479252	-6.01785	0.107388	1.67519	0.118783	0.479252	-6.01785	5.8175	5.80514	5.65292	5.69285	5.80332	5.84918	5.82557	5.94635
WBGene00000248	WBGene00000248	WBGene00000248	ben-1	175461	Tubulin beta chain [Source:UniProtKB/TrEMBL;Acc:Q18817]	0.142393	5.71776	2.2676	0.0418584	0.376137	-5.05329	0.142393	2.2676	0.0418584	0.376137	-5.05329	5.62668	5.60177	5.70727	5.66276	5.74842	5.79932	5.89573	5.70926
WBGene00000249	WBGene00000249	WBGene00000249	bir-1	179597	Chromosomal passenger complex protein bir-1 [Source:UniProtKB/Swiss-Prot;Acc:G5EFA2]	-0.235927	5.87216	-1.90832	0.0796448	0.428402	-5.66996	-0.235927	-1.90832	0.0796448	0.428402	-5.66996	5.85119	6.13429	5.93859	6.01984	5.84263	5.33765	5.80831	6.05306
WBGene00000250	WBGene00000250	WBGene00000250	bir-2	179841	Baculoviral IAP repeat-containing protein bir-2 [Source:UniProtKB/Swiss-Prot;Acc:G5ECJ5]	0.00988511	5.73936	0.124275	0.903079	0.967765	-7.36229	0.00988511	0.124275	0.903079	0.967765	-7.36229	5.79306	5.6682	5.68538	5.80644	5.68815	5.94956	5.58423	5.74881
WBGene00000251	WBGene00000251	WBGene00000251	bli-1	174653	Cuticle collagen bli-1 [Source:UniProtKB/Swiss-Prot;Acc:Q09457]	-0.0668265	1.27226	-0.288073	0.778024	0.918459	-6.31413	-0.0668265	-0.288073	0.778024	0.918459	-6.31413	1.50545	1.07107	1.31539	1.49161	1.0195	0.780558	1.85649	1.34008
WBGene00000252	WBGene00000252	WBGene00000252	bli-2	191611	BLIstered cuticle [Source:UniProtKB/TrEMBL;Acc:O01904]	-0.191052	1.22252	-0.738592	0.473833	0.759424	-6.06114	-0.191052	-0.738592	0.473833	0.759424	-6.06114	1.37978	0.905965	1.52716	1.7048	0.846952	0.622715	1.39266	1.61244
WBGene00000253	WBGene00000253	WBGene00000253	bli-3	171608	Dual oxidase 1 [Source:UniProtKB/Swiss-Prot;Acc:O61213]	-0.00456083	4.59305	-0.0536632	0.958054	0.986487	-7.17574	-0.00456083	-0.0536632	0.958054	0.986487	-7.17574	4.52544	4.47616	4.60768	4.81231	4.60674	4.53417	4.64081	4.56095
WBGene00000254	WBGene00000254	WBGene00000254	bli-4	172333	Endoprotease bli-4 [Source:UniProtKB/Swiss-Prot;Acc:P51559]	0.0457889	8.22648	1.01515	0.329332	0.665257	-7.09701	0.0457889	1.01515	0.329332	0.665257	-7.09701	8.21129	8.19112	8.20191	8.21244	8.2762	8.30225	8.22944	8.18877
WBGene00000255	WBGene00000255	WBGene00000255	bli-5	185812	Kunitz-type protein bli-5 [Source:UniProtKB/Swiss-Prot;Acc:O62247]	-0.445746	-0.215638	-1.48644	0.162012	0.526644	-4.90581	-0.445746	-1.48644	0.162012	0.526644	-4.90581	-0.175958	0.233865	-0.0199176	0.168769	-0.323876	-0.172974	0.158474	-1.03083
WBGene00000256	WBGene00000256	WBGene00000256	bli-6	177399	BLIstered cuticle [Source:UniProtKB/TrEMBL;Acc:Q8MXR1]	-0.602581	3.82547	-4.64592	0.000510891	0.144376	-0.334956	-0.602581	-4.64592	0.000510891	0.144376	-0.334956	4.40561	3.91646	4.29186	3.94671	3.38597	3.48703	3.50201	3.7028
WBGene00000257	WBGene00000257	WBGene00000257	bmk-1	179948	Kinesin-like protein [Source:UniProtKB/TrEMBL;Acc:G5ECF4]	0.110067	7.7125	1.84934	0.0882547	0.439223	-5.96072	0.110067	1.84934	0.0882547	0.439223	-5.96072	7.65732	7.61062	7.65274	7.71599	7.75494	7.92394	7.68037	7.70638
WBGene00000259	WBGene00000259	WBGene00000259	bpl-1	174039	Biotin Protein Ligase [Source:UniProtKB/TrEMBL;Acc:Q9BI98]	0.0575329	6.01019	0.902236	0.384034	0.704867	-6.98386	0.0575329	0.902236	0.384034	0.704867	-6.98386	5.99407	5.96847	6.00759	5.96282	6.00352	6.18663	5.93791	6.02797
WBGene00000262	WBGene00000262	WBGene00000262	bra-1	181481	BMP Receptor Associated protein family [Source:UniProtKB/TrEMBL;Acc:Q20741]	0.000740668	4.06972	0.00768719	0.993988	0.998719	-7.07127	0.000740668	0.00768719	0.993988	0.998719	-7.07127	3.87591	4.1999	4.23818	3.95635	4.11587	4.03605	4.08595	4.07803
WBGene00000263	WBGene00000263	WBGene00000263	F23H11.5	175254		-0.506828	6.19326	-1.85973	0.0866784	0.43528	-5.78618	-0.506828	-1.85973	0.0866784	0.43528	-5.78618	6.34296	6.23564	6.48069	6.75139	6.17644	4.80154	6.33857	6.42601
WBGene00000264	WBGene00000264	WBGene00000264	brc-1	175499	Breast cancer type 1 susceptibility protein homolog [Source:UniProtKB/Swiss-Prot;Acc:B6VQ60]	0.0525905	6.03003	0.851268	0.410676	0.722507	-7.0318	0.0525905	0.851268	0.410676	0.722507	-7.0318	6.08307	6.00866	5.99065	5.93384	6.03214	6.16651	6.04635	5.98633
WBGene00000265	WBGene00000265	WBGene00000265	brd-1	175959	BRCA1-associated RING domain protein 1 [Source:UniProtKB/Swiss-Prot;Acc:Q21209]	0.197136	6.23544	3.39023	0.0051033	0.26605	-3.05945	0.197136	3.39023	0.0051033	0.26605	-3.05945	6.18462	6.052	6.12242	6.20369	6.34915	6.37118	6.26697	6.3399
WBGene00000266	WBGene00000266	WBGene00000266	bre-1	177717	GDP-mannose 4,6 dehydratase 1 [Source:UniProtKB/Swiss-Prot;Acc:Q18801]	0.0195052	4.35893	0.217052	0.83168	0.939219	-7.10616	0.0195052	0.217052	0.83168	0.939219	-7.10616	4.36058	4.41711	4.31019	4.302	4.22347	4.57066	4.43771	4.27304
WBGene00000267	WBGene00000267	WBGene00000267	bre-2	189753	Beta-1,3-galactosyltransferase bre-2 [Source:UniProtKB/Swiss-Prot;Acc:Q6QMT2]	-0.131097	1.49606	-0.631159	0.539338	0.800071	-6.21418	-0.131097	-0.631159	0.539338	0.800071	-6.21418	1.57877	1.72329	1.06709	1.91707	1.62486	1.66524	1.05633	1.50644
WBGene00000268	WBGene00000268	WBGene00000268	bre-3	176332	Beta-1,4-mannosyltransferase bre-3 [Source:UniProtKB/Swiss-Prot;Acc:Q03562]	0.00983503	6.58583	0.135047	0.894731	0.964772	-7.46946	0.00983503	0.135047	0.894731	0.964772	-7.46946	6.71881	6.51881	6.54731	6.54708	6.59958	6.76593	6.51663	6.47751
WBGene00000269	WBGene00000269	WBGene00000269	bre-4	190668	Beta-1,4-N-acetylgalactosaminyltransferase bre-4 [Source:UniProtKB/Swiss-Prot;Acc:Q9GUM2]	-0.129553	4.26583	-1.39968	0.186001	0.551611	-6.13549	-0.129553	-1.39968	0.186001	0.551611	-6.13549	4.30549	4.38609	4.20218	4.42509	4.25187	4.10235	4.40309	4.07538
WBGene00000270	WBGene00000270	WBGene00000270	bre-5	178142	Beta-1,3-galactosyltransferase bre-5 [Source:UniProtKB/Swiss-Prot;Acc:Q95US5]	-0.100213	4.64861	-1.34727	0.201875	0.569206	-6.27771	-0.100213	-1.34727	0.201875	0.569206	-6.27771	4.60482	4.7693	4.7468	4.6751	4.71112	4.55617	4.57235	4.57225
WBGene00000271	WBGene00000271	WBGene00000271	brf-1	174199	BRF (Transcription factor) homolog [Source:UniProtKB/TrEMBL;Acc:A0A131MCT5]	0.163103	6.89607	2.22922	0.0448921	0.382549	-5.2619	0.163103	2.22922	0.0448921	0.382549	-5.2619	6.86301	6.83036	6.75938	6.80571	6.99644	7.16595	6.96756	6.78415
WBGene00000272	WBGene00000272	WBGene00000272	bro-1	172158	BROther (Drosophila tx factor partner) homolog [Source:UniProtKB/TrEMBL;Acc:Q95ZL9]	0.137996	-1.03514	0.301794	0.767785	0.915563	-5.64636	0.137996	0.301794	0.767785	0.915563	-5.64636	-1.08711	-1.06442	-1.15291	-0.564302	-0.884074	-0.437021	-0.017949	-2.0476
WBGene00000273	WBGene00000273	WBGene00000273	brp-1	176637	Bypass of Response to Pheromone in yeast [Source:UniProtKB/TrEMBL;Acc:Q9U1S2]	0.10343	7.98765	1.17455	0.262124	0.61771	-6.90635	0.10343	1.17455	0.262124	0.61771	-6.90635	8.04691	7.73165	7.88224	8.10102	8.07021	7.9458	7.90364	8.22159
WBGene00000274	WBGene00000274	WBGene00000274	btf-1	174965	BTAF (TBP-associated factor) homolog [Source:UniProtKB/TrEMBL;Acc:G5EF07]	0.156388	6.97598	2.90965	0.012645	0.296953	-4.0447	0.156388	2.90965	0.012645	0.296953	-4.0447	6.87216	6.88546	6.93118	6.90774	7.11207	7.11034	7.03765	6.95507
WBGene00000275	WBGene00000275	WBGene00000275	bub-1	172468	Mitotic checkpoint serine/threonine-protein kinase bub-1 [Source:UniProtKB/Swiss-Prot;Acc:Q21776]	0.0793352	8.44197	1.44244	0.17383	0.538677	-6.61075	0.0793352	1.44244	0.17383	0.538677	-6.61075	8.45008	8.37485	8.40663	8.38142	8.52268	8.60102	8.37332	8.42712
WBGene00000276	WBGene00000276	WBGene00000276	byn-1	175968	Cell adhesion protein byn-1 [Source:UniProtKB/Swiss-Prot;Acc:Q20932]	0.0424355	6.90948	0.690756	0.50238	0.777304	-7.26221	0.0424355	0.690756	0.50238	0.777304	-7.26221	7.00378	6.88862	6.85164	6.80882	6.90174	7.0525	6.88881	6.88391
WBGene00000277	WBGene00000277	WBGene00000277	cab-1	181382		0.120462	6.17046	1.6246	0.12925	0.490811	-6.14109	0.120462	1.6246	0.12925	0.490811	-6.14109	6.18462	5.95154	6.11201	6.21644	6.24215	6.10938	6.2149	6.33935
WBGene00000279	WBGene00000279	WBGene00000279	cah-1	186231	Putative carbonic anhydrase-like protein 1 [Source:UniProtKB/Swiss-Prot;Acc:Q20781]	-0.0496005	2.22356	-0.354334	0.729011	0.900393	-6.55539	-0.0496005	-0.354334	0.729011	0.900393	-6.55539	2.31345	2.49538	2.16733	1.98141	2.22767	2.24617	2.22686	2.23194
WBGene00000280	WBGene00000280	WBGene00000280	cah-2	174218	Putative carbonic anhydrase-like protein 2 [Source:UniProtKB/Swiss-Prot;Acc:Q18932]	0.124721	-0.0853155	0.431357	0.673575	0.873554	-5.87483	0.124721	0.431357	0.673575	0.873554	-5.87483	0.0878857	0.151947	0.12909	-0.803543	0.117124	-0.222058	0.388256	-0.0225133
WBGene00000281	WBGene00000281	WBGene00000281	cah-3	181713	Putative carbonic anhydrase 3 [Source:UniProtKB/Swiss-Prot;Acc:Q27504]	0.0478493	4.90319	0.441674	0.66629	0.869941	-7.13156	0.0478493	0.441674	0.66629	0.869941	-7.13156	4.87314	4.71685	4.94411	5.02415	4.99964	4.60448	4.97871	5.10056
WBGene00000282	WBGene00000282	WBGene00000282	cah-4	181478	Carbonic AnHydrase [Source:UniProtKB/TrEMBL;Acc:Q21614]	-0.0171255	6.93407	-0.205153	0.840765	0.942485	-7.4942	-0.0171255	-0.205153	0.840765	0.942485	-7.4942	7.02558	6.78267	6.96172	7.01845	7.00128	6.73532	6.85037	7.10106
WBGene00000283	WBGene00000283	WBGene00000283	cah-5	180972	Putative carbonic anhydrase 5 [Source:UniProtKB/Swiss-Prot;Acc:Q10462]	0.08858	4.43666	1.08951	0.296544	0.643545	-6.53861	0.08858	1.08951	0.296544	0.643545	-6.53861	4.28153	4.33596	4.48859	4.49728	4.47025	4.54705	4.3721	4.52261
WBGene00000284	WBGene00000284	WBGene00000284	cah-6	189049	Carbonic AnHydrase [Source:UniProtKB/TrEMBL;Acc:O02637]	0.45805	0.884979	2.31532	0.0383571	0.368195	-3.94485	0.45805	2.31532	0.0383571	0.368195	-3.94485	0.700718	0.553941	0.640282	0.93839	1.19175	1.17112	1.35693	0.788389
WBGene00000285	WBGene00000285	WBGene00000285	cal-1	179715	Calmodulin-like protein [Source:UniProtKB/Swiss-Prot;Acc:P04630]	-0.334116	2.48556	-2.10867	0.055828	0.400846	-4.66983	-0.334116	-2.10867	0.055828	0.400846	-4.66983	2.59371	2.93566	2.69935	2.32673	2.36999	2.07387	2.45525	2.51571
WBGene00000286	WBGene00000286	WBGene00000286	cal-2	182789	CALmodulin related genes; Calmodulin-like protein [Source:UniProtKB/TrEMBL;Acc:G5EEG0]	-0.2921	2.82423	-1.96686	0.0718633	0.421369	-4.98228	-0.2921	-1.96686	0.0718633	0.421369	-4.98228	2.72225	3.26036	3.05027	2.79612	2.46262	2.80106	2.74514	2.8238
WBGene00000287	WBGene00000287	WBGene00000287	cal-3	177143	CALmodulin related genes [Source:UniProtKB/TrEMBL;Acc:U4PQW9]	0.303552	-0.0487537	1.15876	0.268273	0.622601	-5.33483	0.303552	1.15876	0.268273	0.622601	-5.33483	0.166101	0.0650963	-0.514332	-0.359148	0.117124	-0.0350099	0.158474	0.503569
WBGene00000288	WBGene00000288	WBGene00000288	cal-4	177945	CALmodulin related genes [Source:UniProtKB/TrEMBL;Acc:G5EDZ8]	0.207813	1.51171	1.03961	0.318266	0.657843	-5.88204	0.207813	1.03961	0.318266	0.657843	-5.88204	1.32968	1.42504	1.56253	1.40042	1.48464	1.20865	1.7084	2.14378
WBGene00000289	WBGene00000289	WBGene00000289	cam-1	174473	Tyrosine-protein kinase receptor cam-1 [Source:UniProtKB/Swiss-Prot;Acc:G5EGK5]	0.0898094	6.88344	1.38718	0.18969	0.554574	-6.54825	0.0898094	1.38718	0.18969	0.554574	-6.54825	6.78111	6.78118	6.88564	6.916	6.9358	6.93743	7.05029	6.78415
WBGene00000292	WBGene00000292	WBGene00000292	cap-1	177497	F-actin-capping protein subunit alpha [Source:UniProtKB/Swiss-Prot;Acc:P34685]	0.0134148	7.14147	0.2376	0.816052	0.93359	-7.50702	0.0134148	0.2376	0.816052	0.93359	-7.50702	7.22375	7.04324	7.0998	7.18139	7.11979	7.15036	7.10315	7.21361
WBGene00000293	WBGene00000293	WBGene00000293	cap-2	174673	F-actin-capping protein subunit beta [Source:UniProtKB/Swiss-Prot;Acc:P34686]	-0.0552698	7.32567	-0.752173	0.465914	0.755195	-7.25646	-0.0552698	-0.752173	0.465914	0.755195	-7.25646	7.401	7.27782	7.36475	7.37644	7.30084	7.08566	7.33002	7.47179
WBGene00000294	WBGene00000294	WBGene00000294	cas-1	181729	Adenylyl cyclase-associated protein [Source:UniProtKB/TrEMBL;Acc:H2L023]	0.115594	6.33337	1.79704	0.0965843	0.453444	-5.9044	0.115594	1.79704	0.0965843	0.453444	-5.9044	6.39971	6.14492	6.27682	6.29829	6.37669	6.3686	6.35564	6.45224
WBGene00000295	WBGene00000295	WBGene00000295	cat-1	180837		0.50059	-0.123645	1.09278	0.295162	0.642586	-5.38181	0.50059	1.09278	0.295162	0.642586	-5.38181	-1.28106	-0.376556	0.175525	0.449145	-0.0434813	1.0728	0.457379	-0.859049
WBGene00000296	WBGene00000296	WBGene00000296	cat-2	173411	Tyrosine 3-monooxygenase [Source:UniProtKB/Swiss-Prot;Acc:P90986]	0.0567604	-0.614008	0.115368	0.909991	0.970433	-5.80527	0.0567604	0.115368	0.909991	0.970433	-5.80527	-0.560766	-0.924536	-0.669846	0.123867	-0.131028	-1.9218	-0.517505	0.503569
WBGene00000298	WBGene00000298	WBGene00000298	cat-4	179472	GTP cyclohydrolase 1 [Source:UniProtKB/Swiss-Prot;Acc:Q19980]	0.144738	6.42905	1.69599	0.114701	0.473643	-6.06833	0.144738	1.69599	0.114701	0.473643	-6.06833	6.23709	6.57686	6.32718	6.26313	6.45487	6.67543	6.49727	6.40614
WBGene00000301	WBGene00000301	WBGene00000301	cav-1	177815	Caveolin-1 [Source:UniProtKB/Swiss-Prot;Acc:Q94051]	-0.0624832	8.28036	-1.04919	0.314008	0.655294	-7.06633	-0.0624832	-1.04919	0.314008	0.655294	-7.06633	8.15994	8.35017	8.35381	8.38217	8.1756	8.26391	8.21844	8.34039
WBGene00000302	WBGene00000302	WBGene00000302	cav-2	179838	Caveolin-2 [Source:UniProtKB/Swiss-Prot;Acc:Q18879]	0.0391874	0.185893	0.160905	0.874746	0.956565	-6.03358	0.0391874	0.160905	0.874746	0.956565	-6.03358	-0.128496	0.31138	0.50136	0.168769	-0.0434813	0.169129	0.423232	0.503569
WBGene00000366	WBGene00000366	WBGene00000366	cbp-1	176380		0.0488458	8.44663	0.696051	0.49917	0.774902	-7.39173	0.0488458	0.696051	0.49917	0.774902	-7.39173	8.44788	8.36757	8.37464	8.50449	8.66166	8.29627	8.48797	8.43397
WBGene00000367	WBGene00000367	WBGene00000367	cca-1	181045	Voltage-dependent T-type calcium channel subunit alpha [Source:UniProtKB/TrEMBL;Acc:A0A0K3ASP4]	0.133882	3.76258	1.42201	0.179561	0.545628	-6.00112	0.133882	1.42201	0.179561	0.545628	-6.00112	3.50282	3.73671	3.69309	3.87061	3.8899	3.84672	3.80355	3.79252
WBGene00000368	WBGene00000368	WBGene00000368	ccb-1	171933	Calcium Channel, Beta subunit [Source:UniProtKB/TrEMBL;Acc:O01661]	0.10097	3.36772	0.96074	0.354949	0.684228	-6.43666	0.10097	0.96074	0.354949	0.684228	-6.43666	3.32245	3.36859	3.06884	3.51832	3.47761	3.4286	3.4178	3.38585
WBGene00000369	WBGene00000369	WBGene00000369	ccf-1	176625	CCR4-NOT transcription complex subunit 7 [Source:UniProtKB/Swiss-Prot;Acc:Q17345]	0.0777723	7.18235	1.30946	0.214	0.579968	-6.6761	0.0777723	1.30946	0.214	0.579968	-6.6761	7.08562	7.08385	7.20813	7.2065	7.31488	7.18843	7.25617	7.11851
WBGene00000370	WBGene00000370	WBGene00000370	ccg-1	178426	Conserved Cysteine/Glycine domain protein [Source:UniProtKB/TrEMBL;Acc:Q9NA39]	-0.284387	4.55123	-2.60396	0.0224644	0.330418	-4.26376	-0.284387	-2.60396	0.0224644	0.330418	-4.26376	4.64122	4.70523	4.57557	4.8593	4.41336	4.23101	4.26772	4.73699
WBGene00000371	WBGene00000371	WBGene00000371	cox-5B	172832	Cytochrome OXidase assembly protein [Source:UniProtKB/TrEMBL;Acc:P90849]	-0.287364	7.32989	-1.67157	0.119507	0.480103	-6.1967	-0.287364	-1.67157	0.119507	0.480103	-6.1967	7.40806	7.53487	7.48514	7.45785	7.23315	6.49357	7.47093	7.55865
WBGene00000372	WBGene00000372	WBGene00000372	cyp-13A7	188362	Putative cytochrome P450 CYP13A7 [Source:UniProtKB/Swiss-Prot;Acc:Q27519]	-0.406431	-1.62102	-0.786114	0.446488	0.744051	-5.24694	-0.406431	-0.786114	0.446488	0.744051	-5.24694	-1.18083	-1.59027	-0.844171	-1.31939	-2.8168	-1.17804	-0.894345	-1.57899
WBGene00000373	WBGene00000373	WBGene00000373	cyp-14A5	178926	CYtochrome P450 family [Source:UniProtKB/TrEMBL;Acc:Q27531]	-0.224508	5.32882	-3.36826	0.00531899	0.26605	-2.97654	-0.224508	-3.36826	0.00531899	0.26605	-2.97654	5.42374	5.50662	5.38054	5.44618	5.10996	5.28372	5.21037	5.28131
WBGene00000374	WBGene00000374	WBGene00000374	cyp-31A1	NA		-0.0453446	4.00558	-0.442274	0.665867	0.869938	-6.95331	-0.0453446	-0.442274	0.665867	0.869938	-6.95331	3.81044	4.20372	4.15372	3.92724	4.06261	3.94449	4.04443	3.92773
WBGene00000375	WBGene00000375	WBGene00000375	cyp-44A1	173936	Probable cytochrome P450 CYP44 [Source:UniProtKB/Swiss-Prot;Acc:Q09660]	0.0690664	5.93148	0.842402	0.415434	0.725054	-7.02627	0.0690664	0.842402	0.415434	0.725054	-7.02627	6.02981	5.84071	5.88633	5.84326	5.99966	6.17365	5.81573	5.87055
WBGene00000376	WBGene00000376	WBGene00000376	ccr-4	178184	CCR (Yeast CCR4/NOT complex component) homolog [Source:UniProtKB/TrEMBL;Acc:A0A061AD13]	0.0940563	8.75642	1.95595	0.0732584	0.42292	-5.87397	0.0940563	1.95595	0.0732584	0.42292	-5.87397	8.72319	8.67902	8.72568	8.71367	8.86262	8.86595	8.76899	8.71333
WBGene00000377	WBGene00000377	WBGene00000377	cct-1	174318	T-complex protein 1 subunit alpha [Source:UniProtKB/Swiss-Prot;Acc:P41988]	0.117082	8.94845	2.03827	0.0633199	0.410059	-5.75408	0.117082	2.03827	0.0633199	0.410059	-5.75408	8.96733	8.82105	8.89231	8.88491	9.00281	9.1543	8.93467	8.93118
WBGene00000378	WBGene00000378	WBGene00000378	cct-2	174421	T-complex protein 1 subunit beta [Source:UniProtKB/Swiss-Prot;Acc:P47207]	0.0839468	8.79054	1.26118	0.230338	0.590781	-6.86754	0.0839468	1.26118	0.230338	0.590781	-6.86754	8.8388	8.61525	8.77186	8.77984	8.80804	9.00141	8.73514	8.77506
WBGene00000379	WBGene00000379	WBGene00000379	cct-4	174330	T-complex protein 1 subunit delta [Source:UniProtKB/Swiss-Prot;Acc:P47208]	0.0571638	8.76015	0.876087	0.397551	0.713754	-7.27054	0.0571638	0.876087	0.397551	0.713754	-7.27054	8.8482	8.59814	8.71589	8.77485	8.76265	8.92201	8.67485	8.78572
WBGene00000380	WBGene00000380	WBGene00000380	cct-5	175588	T-complex protein 1 subunit epsilon [Source:UniProtKB/Swiss-Prot;Acc:P47209]	0.0578138	9.54101	1.01941	0.327385	0.663519	-7.19069	0.0578138	1.01941	0.327385	0.663519	-7.19069	9.60323	9.4635	9.51396	9.47122	9.5447	9.72122	9.48541	9.52551
WBGene00000381	WBGene00000381	WBGene00000381	cct-6	175819	T-complex protein 1 subunit zeta [Source:UniProtKB/Swiss-Prot;Acc:P46550]	0.048073	8.75128	0.95877	0.355903	0.684228	-7.19329	0.048073	0.95877	0.355903	0.684228	-7.19329	8.84113	8.68102	8.72799	8.66173	8.7618	8.82435	8.74046	8.77292
WBGene00000382	WBGene00000382	WBGene00000382	cdc-6	172029	Cell division control protein [Source:UniProtKB/TrEMBL;Acc:P91155]	0.0487119	6.96382	0.741798	0.471956	0.758706	-7.22993	0.0487119	0.741798	0.471956	0.758706	-7.22993	7.06344	6.88981	6.89651	6.91394	6.97825	7.12973	6.87229	6.97046
WBGene00000383	WBGene00000383	WBGene00000383	cdc-14	173945	Tyrosine-protein phosphatase cdc-14 [Source:UniProtKB/Swiss-Prot;Acc:P81299]	0.0633377	7.74621	1.12328	0.282488	0.632993	-6.94379	0.0633377	1.12328	0.282488	0.632993	-6.94379	7.72248	7.68099	7.71055	7.74963	7.82967	7.88517	7.73641	7.65703
WBGene00000386	WBGene00000386	WBGene00000386	cdc-25.1	172353	M-phase inducer phosphatase cdc-25.1 [Source:UniProtKB/Swiss-Prot;Acc:O44552]	0.016517	8.27366	0.300639	0.768645	0.916152	-7.58572	0.016517	0.300639	0.768645	0.916152	-7.58572	8.28352	8.28178	8.25541	8.24098	8.36387	8.345	8.28323	8.13706
WBGene00000387	WBGene00000387	WBGene00000387	cdc-25.2	178645	M-phase inducer phosphatase cdc-25.2 [Source:UniProtKB/Swiss-Prot;Acc:O44628]	0.0629259	6.42031	0.814565	0.430609	0.73469	-7.11207	0.0629259	0.814565	0.430609	0.73469	-7.11207	6.27399	6.35371	6.50532	6.43265	6.52546	6.27164	6.59493	6.41035
WBGene00000388	WBGene00000388	WBGene00000388	cdc-25.3	176260	M-phase inducer phosphatase cdc-25.3 [Source:UniProtKB/Swiss-Prot;Acc:P30634]	0.0724084	5.82936	1.03844	0.318792	0.657843	-6.82706	0.0724084	1.03844	0.318792	0.657843	-6.82706	5.86957	5.7086	5.77764	5.83545	5.95717	5.89738	5.70728	5.89025
WBGene00000389	WBGene00000389	WBGene00000389	cdc-25.4	191612	Cell Division Cycle related [Source:UniProtKB/TrEMBL;Acc:Q21762]	-0.760205	-2.82386	-0.856392	0.407943	0.720666	-4.96822	-0.760205	-0.856392	0.407943	0.720666	-4.96822	-3.11478	-2.19421	-1.27249	-1.74971	-2.1353	-4.15253	-2.43675	-1.45143
WBGene00000390	WBGene00000390	WBGene00000390	cdc-42	174233	Cell division control protein 42 homolog [Source:UniProtKB/Swiss-Prot;Acc:Q05062]	0.0562803	7.60741	1.06158	0.308561	0.652999	-6.99828	0.0562803	1.06158	0.308561	0.652999	-6.99828	7.57213	7.4913	7.59145	7.67281	7.65727	7.67964	7.60597	7.59119
WBGene00000391	WBGene00000391	WBGene00000391	cdd-1	183546	Cytidine deaminase [Source:UniProtKB/TrEMBL;Acc:Q22922]	0.0914726	1.7027	0.485678	0.635621	0.851167	-6.35663	0.0914726	0.485678	0.635621	0.851167	-6.35663	1.60709	1.56613	1.39604	2.16991	1.70289	1.47817	1.84364	2.00609
WBGene00000392	WBGene00000392	WBGene00000392	cdd-2	186044	Cytidine deaminase [Source:UniProtKB/TrEMBL;Acc:Q20628]	-0.176282	5.45379	-1.60459	0.133607	0.494751	-6.06879	-0.176282	-1.60459	0.133607	0.494751	-6.06879	5.40874	5.74004	5.63018	5.3641	5.45627	5.29467	5.60817	5.13907
WBGene00000393	WBGene00000393	WBGene00000393	cdf-1	180923	Cation diffusion facilitator family protein 1 [Source:UniProtKB/Swiss-Prot;Acc:Q95QW4]	0.0388805	4.8675	0.572339	0.577269	0.819439	-7.0554	0.0388805	0.572339	0.577269	0.819439	-7.0554	4.83324	4.87121	4.90675	4.78373	4.80404	4.88793	4.93999	4.92946
WBGene00000395	WBGene00000395	WBGene00000395	cdh-3	176085	Cadherin-3 [Source:UniProtKB/Swiss-Prot;Acc:P34616]	0.105649	4.37581	1.06044	0.309061	0.653245	-6.55733	0.105649	1.06044	0.309061	0.653245	-6.55733	4.19089	4.31847	4.38372	4.42046	4.53567	4.42483	4.58784	4.16769
WBGene00000396	WBGene00000396	WBGene00000396	cdh-4	175590	Cadherin-4 [Source:UniProtKB/TrEMBL;Acc:A0A1C3NSI5]	0.0808067	7.81776	1.27678	0.224951	0.586514	-6.77195	0.0808067	1.27678	0.224951	0.586514	-6.77195	7.68706	7.77195	7.79709	7.85749	7.9605	7.85775	7.9152	7.69716
WBGene00000397	WBGene00000397	WBGene00000397	cdh-5	177671	CaDHerin family [Source:UniProtKB/TrEMBL;Acc:X5M5L3]	0.362415	1.85518	2.00288	0.0674291	0.415196	-4.6893	0.362415	2.00288	0.0674291	0.415196	-4.6893	1.80341	1.5582	1.59706	1.84972	1.83581	2.32517	2.3226	1.68365
WBGene00000399	WBGene00000399	WBGene00000399	cdh-7	175143	CaDHerin family [Source:UniProtKB/TrEMBL;Acc:O62328]	-0.343504	-0.734297	-0.718311	0.485812	0.766458	-5.5233	-0.343504	-0.718311	0.485812	0.766458	-5.5233	-0.916167	-0.642847	-0.669846	0.37444	-1.96474	-0.996277	0.199403	-0.38098
WBGene00000401	WBGene00000401	WBGene00000401	cdh-9	186608	CaDHerin family [Source:UniProtKB/TrEMBL;Acc:Q21035]	0.425919	0.739578	1.90236	0.0804775	0.429168	-4.56756	0.425919	1.90236	0.0804775	0.429168	-4.56756	0.378128	0.521688	0.640282	0.744383	0.597456	0.780558	1.20442	1.34008
WBGene00000402	WBGene00000402	WBGene00000402	cdh-10	183476	CaDHerin family [Source:UniProtKB/TrEMBL;Acc:Q5F4U0]	0.171404	0.322127	0.685389	0.505645	0.778918	-5.85047	0.171404	0.685389	0.505645	0.778918	-5.85047	0.752341	0.34863	-0.0732148	0.077522	0.800386	0.279045	0.239203	0.534718
WBGene00000403	WBGene00000403	WBGene00000403	casy-1	174006	CAlSYntenin/Alcadein homolog; Calsyntenin [Source:UniProtKB/TrEMBL;Acc:G5ED46]	0.158465	5.67162	2.65585	0.0203852	0.320776	-4.35689	0.158465	2.65585	0.0203852	0.320776	-4.35689	5.62582	5.51022	5.59431	5.65686	5.71821	5.77607	5.76124	5.73965
WBGene00000405	WBGene00000405	WBGene00000405	cdk-1	176374	Cyclin-dependent kinase 1 [Source:UniProtKB/Swiss-Prot;Acc:P34556]	0.0446061	8.38877	0.716053	0.487157	0.767372	-7.37259	0.0446061	0.716053	0.487157	0.767372	-7.37259	8.38078	8.28763	8.38934	8.41719	8.44416	8.56768	8.3169	8.30794
WBGene00000406	WBGene00000406	WBGene00000406	cdk-4	181472	Cyclin-dependent kinase 4 homolog [Source:UniProtKB/Swiss-Prot;Acc:Q9XTR1]	-0.14293	4.10568	-1.27264	0.226372	0.58784	-6.26142	-0.14293	-1.27264	0.226372	0.58784	-6.26142	4.05873	4.1729	4.17101	4.33192	4.11825	4.24913	4.0584	3.71305
WBGene00000407	WBGene00000407	WBGene00000407	cdk-5	176774	Cyclin-dependent-like kinase 5 [Source:UniProtKB/Swiss-Prot;Acc:G5ECH7]	-0.0704107	5.47343	-1.08706	0.297583	0.644733	-6.72351	-0.0704107	-1.08706	0.297583	0.644733	-6.72351	5.56487	5.40198	5.51188	5.57895	5.48783	5.40789	5.41427	5.43058
WBGene00000408	WBGene00000408	WBGene00000408	cdk-7	171784	Cyclin-dependent kinase 7 [Source:UniProtKB/Swiss-Prot;Acc:G5EFV5]	-0.132253	6.62662	-2.10225	0.0564751	0.400846	-5.4478	-0.132253	-2.10225	0.0564751	0.400846	-5.4478	6.74174	6.79769	6.68057	6.53909	6.51919	6.58067	6.57466	6.58418
WBGene00000409	WBGene00000409	WBGene00000409	cdk-8	172677	Cyclin-dependent kinase 8 [Source:UniProtKB/Swiss-Prot;Acc:P90866]	0.111128	6.61985	1.65792	0.12227	0.48281	-6.14624	0.111128	1.65792	0.12227	0.48281	-6.14624	6.66258	6.51344	6.53735	6.5508	6.65991	6.69622	6.52872	6.81461
WBGene00000410	WBGene00000410	WBGene00000410	cdk-9	173023	Probable cyclin-dependent kinase 9 [Source:UniProtKB/Swiss-Prot;Acc:Q9TVL3]	0.00123676	5.34317	0.0152606	0.988066	0.997023	-7.31023	0.00123676	0.0152606	0.988066	0.997023	-7.31023	5.2584	5.31996	5.32369	5.48443	5.53214	5.26826	5.34756	5.22274
WBGene00000411	WBGene00000411	WBGene00000411	cdl-1	174659	Histone RNA hairpin-binding protein [Source:UniProtKB/Swiss-Prot;Acc:Q09599]	0.0531862	8.44184	1.07685	0.301946	0.648258	-7.05001	0.0531862	1.07685	0.301946	0.648258	-7.05001	8.45386	8.35811	8.42476	8.43007	8.50724	8.45473	8.37625	8.53106
WBGene00000412	WBGene00000412	WBGene00000412	cdr-1	180064	CaDmium Responsive; Cadmium-inducible lysosomal protein CDR-1 [Source:UniProtKB/TrEMBL;Acc:G5EE89]	0.592716	-0.541211	1.67282	0.119255	0.480007	-4.59358	0.592716	1.67282	0.119255	0.480007	-4.59358	-0.0825452	-0.797025	-0.844171	-1.20041	-0.273194	-0.125505	-0.731622	0.439177
WBGene00000413	WBGene00000413	WBGene00000413	cdt-1	171896	CDT (S. pombe CDC10 Dependent Transcript) homolog [Source:UniProtKB/TrEMBL;Acc:Q86S68]	0.115831	6.63178	2.09922	0.0567829	0.400846	-5.45391	0.115831	2.09922	0.0567829	0.400846	-5.45391	6.60188	6.5267	6.54566	6.6302	6.74613	6.73732	6.6295	6.64165
WBGene00000414	WBGene00000414	WBGene00000414	cec-1	176190	Chromo domain-containing protein cec-1 [Source:UniProtKB/Swiss-Prot;Acc:P34618]	0.0328556	5.9786	0.357749	0.726516	0.899475	-7.33539	0.0328556	0.357749	0.726516	0.899475	-7.33539	5.78301	6.05763	5.93353	6.06953	5.85123	6.24649	5.9537	5.94127
WBGene00000415	WBGene00000415	WBGene00000415	ced-1	173064	Cell death abnormality protein 1 [Source:UniProtKB/Swiss-Prot;Acc:Q9XWD6]	0.0939611	6.58137	1.06197	0.308391	0.652999	-6.89762	0.0939611	1.06197	0.308391	0.652999	-6.89762	6.44011	6.52721	6.64491	6.53158	6.78177	6.42648	6.81295	6.49098
WBGene00000416	WBGene00000416	WBGene00000416	ced-2	176968	Cell death abnormality protein 2 [Source:UniProtKB/Swiss-Prot;Acc:Q9NHC3]	-0.0634532	6.45305	-0.613714	0.55044	0.806511	-7.26389	-0.0634532	-0.613714	0.55044	0.806511	-7.26389	6.51861	6.42056	6.53457	6.47405	6.51469	6.05312	6.4567	6.65765
WBGene00000417	WBGene00000417	WBGene00000417	ced-3	178272	Cell death protein 3 Cell death protein 3 subunit p17 Cell death protein 3 subunit p15 Cell death protein 3 subunit p13 [Source:UniProtKB/Swiss-Prot;Acc:P42573]	0.0838472	7.7439	1.5497	0.146219	0.509532	-6.40809	0.0838472	1.5497	0.146219	0.509532	-6.40809	7.79888	7.66781	7.63882	7.7046	7.83816	7.69934	7.82939	7.77647
WBGene00000418	WBGene00000418	WBGene00000418	ced-4	175643	Cell death protein 4 [Source:UniProtKB/Swiss-Prot;Acc:P30429]	0.102885	5.73091	0.97964	0.345895	0.67778	-6.8722	0.102885	0.97964	0.345895	0.67778	-6.8722	5.63444	5.69917	5.58896	5.79931	5.73378	6.0831	5.8272	5.49039
WBGene00000419	WBGene00000419	WBGene00000419	ced-5	177942	CED-5 [Source:UniProtKB/TrEMBL;Acc:G5EEN3]	0.136361	7.69181	2.48756	0.0279071	0.34851	-4.88133	0.136361	2.48756	0.0279071	0.34851	-4.88133	7.67122	7.59302	7.59572	7.6388	7.82295	7.83244	7.74227	7.64035
WBGene00000420	WBGene00000420	WBGene00000420	ced-6	175773	Cell death protein 6 [Source:UniProtKB/Swiss-Prot;Acc:O76337]	0.108999	6.29138	1.78307	0.0989263	0.456105	-5.92068	0.108999	1.78307	0.0989263	0.456105	-5.92068	6.29644	6.2241	6.16403	6.26701	6.39149	6.41599	6.35281	6.22524
WBGene00000421	WBGene00000421	WBGene00000421	ced-7	176352	ABC transporter ced-7 [Source:UniProtKB/Swiss-Prot;Acc:P34358]	0.125668	8.10734	2.20345	0.0470449	0.384176	-5.4125	0.125668	2.20345	0.0470449	0.384176	-5.4125	8.05705	8.00989	8.05441	8.06194	8.26338	8.24117	8.14831	8.0243
WBGene00000422	WBGene00000422	WBGene00000422	ced-8	184190	Cell death abnormality protein 8 [Source:UniProtKB/Swiss-Prot;Acc:O17386]	0.0622223	3.59458	0.620414	0.546161	0.803736	-6.7629	0.0622223	0.620414	0.546161	0.803736	-6.7629	3.42145	3.62918	3.7479	3.46981	3.59821	3.77035	3.58929	3.57003
WBGene00000423	WBGene00000423	WBGene00000423	ced-9	3565776	Apoptosis regulator ced-9 [Source:UniProtKB/Swiss-Prot;Acc:P41958]	-0.000241946	6.68911	-0.00285631	0.997766	0.999334	-7.49083	-0.000241946	-0.00285631	0.997766	0.999334	-7.49083	6.73694	6.61677	6.71929	6.69303	6.71234	6.4672	6.63464	6.93733
WBGene00000424	WBGene00000424	WBGene00000424	ced-10	177111	Ras-related protein ced-10 [Source:UniProtKB/Swiss-Prot;Acc:Q03206]	-0.119381	5.71389	-1.54979	0.146198	0.509532	-6.18511	-0.119381	-1.54979	0.146198	0.509532	-6.18511	5.72847	5.70591	5.84831	5.82584	5.63275	5.53519	5.86108	5.5827
WBGene00000425	WBGene00000425	WBGene00000425	ced-11	176288		0.11027	4.34522	1.04775	0.314645	0.65598	-6.56441	0.11027	1.04775	0.314645	0.65598	-6.56441	4.15298	4.39502	4.34869	4.26112	4.39389	4.66479	4.3987	4.17017
WBGene00000426	WBGene00000426	WBGene00000426	ced-12	172890	Cell death abnormality protein 12 [Source:UniProtKB/Swiss-Prot;Acc:Q8STE5]	0.0457722	6.98571	0.827076	0.423745	0.730343	-7.1635	0.0457722	0.827076	0.423745	0.730343	-7.1635	7.01208	6.93413	6.95008	6.95977	6.98217	7.1156	6.92167	7.01394
WBGene00000428	WBGene00000428	WBGene00000428	ceh-1	191614	Homeobox protein ceh-1 [Source:UniProtKB/Swiss-Prot;Acc:P53547]	-1.52574	-2.01814	-1.83444	0.0905592	0.442283	-4.1412	-1.52574	-1.83444	0.0905592	0.442283	-4.1412	-0.499102	-1.45574	-0.754377	-1.59158	-1.43267	-2.51529	-0.656663	-4.15253
WBGene00000429	WBGene00000429	WBGene00000429	ceh-2	191615	Homeobox protein ceh-2 [Source:UniProtKB/Swiss-Prot;Acc:G5ECT8]	-0.350016	-2.22065	-0.662442	0.519749	0.787364	-5.19419	-0.350016	-0.662442	0.519749	0.787364	-5.19419	-2.29155	-1.90402	-1.70543	-1.20041	-1.54844	-1.7681	-2.71234	-2.47392
WBGene00000430	WBGene00000430	WBGene00000430	ceh-5	191616	Homeobox protein ceh-5 [Source:UniProtKB/Swiss-Prot;Acc:P20269]	0.618056	-0.79206	1.66179	0.12148	0.481793	-4.55306	0.618056	1.66179	0.12148	0.481793	-4.55306	-0.916167	-0.642847	-0.514332	-1.92734	-0.176877	-0.496168	-0.731622	-0.0685844
WBGene00000431	WBGene00000431	WBGene00000431	ceh-6	172640	Homeobox protein ceh-6 [Source:UniProtKB/Swiss-Prot;Acc:P20268]	-0.133839	0.947823	-0.629397	0.540453	0.800379	-6.06132	-0.133839	-0.629397	0.540453	0.800379	-6.06132	0.91973	0.990879	1.04225	1.26222	0.727591	1.4471	0.760621	0.681111
WBGene00000433	WBGene00000433	WBGene00000433	ceh-8	191617	Homeobox protein ceh-8 [Source:UniProtKB/Swiss-Prot;Acc:Q94398]	0.961438	-1.31456	2.10482	0.056215	0.400846	-3.86807	0.961438	2.10482	0.056215	0.400846	-3.86807	-1.18083	-2.30555	-1.54624	-0.988373	-1.43267	-0.557844	-0.731622	-0.502198
WBGene00000434	WBGene00000434	WBGene00000434	ceh-9	267057	Homeobox protein ceh-9 [Source:UniProtKB/Swiss-Prot;Acc:P56407]	0.422042	-3.3109	0.548164	0.59326	0.827702	-5.05829	0.422042	0.548164	0.59326	0.827702	-5.05829	-2.78542	-3.49515	-2.08873	-2.99857	-3.55988	-2.51529	-1.83109	-2.74605
WBGene00000435	WBGene00000435	WBGene00000435	ceh-10	175811	Homeobox protein ceh-10 [Source:UniProtKB/Swiss-Prot;Acc:P41935]	-0.0531105	0.485442	-0.212944	0.834814	0.940474	-6.10789	-0.0531105	-0.212944	0.834814	0.940474	-6.10789	0.591576	0.109175	0.93836	0.773747	0.454409	0.413675	0.239203	0.708688
WBGene00000436	WBGene00000436	WBGene00000436	ceh-12	172255	Homeobox protein ceh-12 [Source:UniProtKB/Swiss-Prot;Acc:P17487]	0.758647	-3.87985	0.831884	0.421126	0.728745	-4.85188	0.758647	0.831884	0.421126	0.728745	-4.85188	-3.54229	-2.42619	-4.15253	-3.46312	-2.1353	-3.54119	-3.50067	-2.0476
WBGene00000437	WBGene00000437	WBGene00000437	ceh-13	176069	Homeobox protein ceh-13 [Source:UniProtKB/Swiss-Prot;Acc:P17488]	-0.0775405	3.643	-0.705576	0.493428	0.77177	-6.71449	-0.0775405	-0.705576	0.493428	0.77177	-6.71449	3.44517	3.65543	3.78955	3.88077	3.67765	3.52099	3.48968	3.72323
WBGene00000438	WBGene00000438	WBGene00000438	ceh-14	181012	Homeobox protein ceh-14 [Source:UniProtKB/Swiss-Prot;Acc:P20271]	-0.302868	0.945697	-1.69289	0.1153	0.474328	-4.92243	-0.302868	-1.69289	0.1153	0.474328	-4.92243	1.24211	1.05988	1.13916	1.08615	1.0195	0.805265	0.866069	0.595069
WBGene00000439	WBGene00000439	WBGene00000439	ceh-16	191618	Homeobox protein engrailed-like ceh-16 [Source:UniProtKB/Swiss-Prot;Acc:P34326]	-0.264927	1.3211	-1.32878	0.207734	0.575867	-5.50392	-0.264927	-1.32878	0.207734	0.575867	-5.50392	1.02842	1.53415	1.52716	1.82188	1.40906	0.989018	1.32029	1.13178
WBGene00000440	WBGene00000440	WBGene00000440	ceh-17	172059	C. Elegans Homeobox; CEH-17 [Source:UniProtKB/TrEMBL;Acc:G5EC89]	0.15337	-2.73016	0.195859	0.847877	0.945498	-5.25835	0.15337	0.195859	0.847877	0.945498	-5.25835	-2.51745	-1.59027	-2.32687	-3.46312	-3.55988	-1.50251	-1.83109	-1.71894
WBGene00000441	WBGene00000441	WBGene00000441	ceh-18	180671	Homeobox protein ceh-18 [Source:UniProtKB/Swiss-Prot;Acc:P41934]	-0.0829167	3.15474	-0.878804	0.396132	0.712298	-6.4599	-0.0829167	-0.878804	0.396132	0.712298	-6.4599	3.15034	3.2701	3.21495	3.1553	3.05511	3.14868	3.18289	3.11409
WBGene00000442	WBGene00000442	WBGene00000442	ceh-19	177590	Homeobox protein ceh-19 [Source:UniProtKB/Swiss-Prot;Acc:P26797]	-0.252852	-0.617457	-0.664361	0.51856	0.786981	-5.59657	-0.252852	-0.664361	0.51856	0.786981	-5.59657	-0.692615	0.253638	-0.844171	-0.639725	-0.739456	-0.760469	0.158474	-0.942382
WBGene00000443	WBGene00000443	WBGene00000443	ceh-20	3565545	Homeobox protein ceh-20 [Source:UniProtKB/Swiss-Prot;Acc:P41779]	0.0555071	4.98785	0.622136	0.545064	0.803405	-7.04585	0.0555071	0.622136	0.545064	0.803405	-7.04585	4.75947	4.95134	5.024	5.12158	4.85049	5.10993	5.03209	5.06899
WBGene00000444	WBGene00000444	WBGene00000444	ceh-21	180504	Homeobox protein ceh-21 [Source:UniProtKB/Swiss-Prot;Acc:Q22811]	0.0786276	4.84229	0.980361	0.345553	0.677609	-6.72725	0.0786276	0.980361	0.345553	0.677609	-6.72725	4.64122	4.81076	4.9508	4.82815	4.9841	4.89802	4.82045	4.82151
WBGene00000445	WBGene00000445	WBGene00000445	ceh-22	179485	Homeobox protein ceh-22 [Source:UniProtKB/Swiss-Prot;Acc:P41936]	0.360334	-0.778646	0.793805	0.442159	0.74163	-5.46523	0.360334	0.793805	0.442159	0.74163	-5.46523	-1.28106	-1.01627	-0.514332	-0.492626	-0.96221	-1.50251	0.388256	0.022132
WBGene00000446	WBGene00000446	WBGene00000446	ceh-23	176096	Homeobox protein ceh-23 [Source:UniProtKB/Swiss-Prot;Acc:P34663]	-0.00504957	-1.66767	-0.00976736	0.992361	0.997827	-5.51457	-0.00504957	-0.00976736	0.992361	0.997827	-5.51457	-1.50519	-1.73863	-1.88439	-0.639725	-1.81223	-0.437021	-1.53413	-2.24507
WBGene00000447	WBGene00000447	WBGene00000447	ceh-24	179877	Homeobox protein ceh-24 [Source:UniProtKB/Swiss-Prot;Acc:Q9NLC2]	-1.91924	-2.12747	-2.42061	0.0315945	0.355594	-3.42069	-1.91924	-2.42061	0.0315945	0.355594	-3.42069	-0.625185	-1.01627	-1.27249	-1.31939	-1.96474	-4.15253	-0.656663	-2.74605
WBGene00000448	WBGene00000448	WBGene00000448	pros-1	176137	Homeobox protein prospero homolog 1 [Source:UniProtKB/Swiss-Prot;Acc:P34522]	0.4414	1.78369	2.77424	0.0163215	0.30949	-3.35518	0.4414	2.77424	0.0163215	0.30949	-3.35518	1.36327	1.67278	1.64735	1.62649	2.04999	1.74403	2.03669	2.26946
WBGene00000449	WBGene00000449	WBGene00000449	ceh-27	185853	C. Elegans Homeobox [Source:UniProtKB/TrEMBL;Acc:Q9XVN4]	0.168981	2.52025	1.20058	0.252234	0.608312	-5.97581	0.168981	1.20058	0.252234	0.608312	-5.97581	2.47582	2.34681	2.59218	2.40388	2.32957	2.91328	2.63009	2.55422
WBGene00000451	WBGene00000451	WBGene00000451	ceh-30	191620	Homeobox protein ceh-30 [Source:UniProtKB/Swiss-Prot;Acc:Q22909]	0.387827	0.0333921	1.31778	0.211284	0.57735	-5.17966	0.387827	1.31778	0.211284	0.57735	-5.17966	-0.692615	0.0425414	0.220512	0.029639	-0.176877	0.243329	0.315654	0.762308
WBGene00000452	WBGene00000452	WBGene00000452	ceh-31	191621	Homeobox protein ceh-31 [Source:UniProtKB/Swiss-Prot;Acc:Q22910]	0.276213	-1.36983	0.634109	0.537473	0.7988	-5.41118	0.276213	0.634109	0.537473	0.7988	-5.41118	-1.50519	-1.16583	-1.15291	-1.59158	-0.608023	-0.760469	-0.894345	-2.0476
WBGene00000453	WBGene00000453	WBGene00000453	ceh-32	179603	Homeobox protein ceh-32 [Source:UniProtKB/Swiss-Prot;Acc:Q23175]	0.108644	4.23708	1.45259	0.171042	0.536337	-6.06146	0.108644	1.45259	0.171042	0.536337	-6.06146	4.19323	4.17679	4.17387	4.20294	4.27334	4.3	4.21131	4.3905
WBGene00000454	WBGene00000454	WBGene00000454	ceh-33	191622	Homeobox protein ceh-33 [Source:UniProtKB/Swiss-Prot;Acc:Q94166]	-1.14158	-1.96328	-1.29438	0.218999	0.584298	-4.74329	-1.14158	-1.29438	0.218999	0.584298	-4.74329	-1.18083	-1.01627	-0.754377	-2.12995	-1.54844	-4.15253	-0.452656	-1.45143
WBGene00000455	WBGene00000455	WBGene00000455	ceh-34	178919	Homeobox protein ceh-34 [Source:UniProtKB/Swiss-Prot;Acc:Q94165]	0.257062	1.64671	1.62046	0.130141	0.491231	-5.21121	0.257062	1.62046	0.130141	0.491231	-5.21121	1.593	1.4595	1.35628	1.76453	1.55645	1.79426	1.83067	1.97236
WBGene00000457	WBGene00000457	WBGene00000457	ceh-36	181529	Homeobox protein ceh-36 [Source:UniProtKB/Swiss-Prot;Acc:Q93352]	-0.107621	2.70848	-0.97906	0.34617	0.67778	-6.25612	-0.107621	-0.97906	0.34617	0.67778	-6.25612	2.71576	2.77734	2.71516	2.87276	2.66461	2.52432	2.78602	2.68492
WBGene00000458	WBGene00000458	WBGene00000458	ceh-37	181530	Homeobox protein ceh-37 [Source:UniProtKB/Swiss-Prot;Acc:Q93356]	0.121794	2.84869	0.906552	0.381834	0.702844	-6.36085	0.121794	0.906552	0.381834	0.702844	-6.36085	2.94935	2.51599	2.89242	2.91949	3.04516	2.79491	2.76572	2.9734
WBGene00000459	WBGene00000459	WBGene00000459	ceh-38	174136	Homeobox protein ceh-38 [Source:UniProtKB/Swiss-Prot;Acc:Q19720]	0.117868	7.48922	2.07325	0.0594879	0.403188	-5.58059	0.117868	2.07325	0.0594879	0.403188	-5.58059	7.51373	7.33636	7.45927	7.42178	7.54679	7.6437	7.49116	7.50362
WBGene00000460	WBGene00000460	WBGene00000460	ceh-39	180505	Homeobox protein ceh-39 [Source:UniProtKB/Swiss-Prot;Acc:Q22812]	0.137157	5.34976	1.78529	0.0985508	0.455598	-5.78625	0.137157	1.78529	0.0985508	0.455598	-5.78625	5.29476	5.21293	5.3314	5.30875	5.60169	5.33447	5.29424	5.43161
WBGene00000461	WBGene00000461	WBGene00000461	ceh-40	191624	Homeobox protein ceh-40 [Source:UniProtKB/Swiss-Prot;Acc:Q19503]	-0.152058	3.72471	-1.58119	0.138865	0.500215	-5.77449	-0.152058	-1.58119	0.138865	0.500215	-5.77449	3.89899	3.86276	3.6278	3.80457	3.50327	3.74184	3.66795	3.7266
WBGene00000462	WBGene00000462	WBGene00000462	ceh-41	180503	C. Elegans Homeobox [Source:UniProtKB/TrEMBL;Acc:Q22810]	0.032652	3.72009	0.309218	0.762264	0.91408	-6.9435	0.032652	0.309218	0.762264	0.91408	-6.9435	3.80739	3.81199	3.47838	3.70138	3.75904	3.90217	3.76657	3.57003
WBGene00000463	WBGene00000463	WBGene00000463	ceh-43	175581	Homeobox protein ceh-43 [Source:UniProtKB/Swiss-Prot;Acc:Q18273]	0.0342781	4.6507	0.39139	0.702117	0.888508	-7.1068	0.0342781	0.39139	0.702117	0.888508	-7.1068	4.518	4.6438	4.74102	4.64562	4.60166	4.67656	4.52684	4.87117
WBGene00000464	WBGene00000464	WBGene00000464	ceh-44	175372	Homeobox protein cut-like ceh-44 [Source:UniProtKB/Swiss-Prot;Acc:Q9BL02]	0.10205	7.28051	1.79793	0.0964361	0.453317	-6.00277	0.10205	1.79793	0.0964361	0.453317	-6.00277	7.26682	7.16097	7.20183	7.29682	7.31229	7.44406	7.26915	7.29518
WBGene00000465	WBGene00000465	WBGene00000465	cpg-1	175586	Chondroitin proteoglycan 1 [Source:UniProtKB/Swiss-Prot;Acc:Q17802]	0.205421	11.0538	3.59937	0.00344568	0.237395	-3.03782	0.205421	3.59937	0.00344568	0.237395	-3.03782	10.9941	10.8908	10.964	10.9601	11.2422	11.2798	11.0676	11.032
WBGene00000466	WBGene00000466	WBGene00000466	cel-1	172814	mRNA-capping enzyme Polynucleotide 5'-triphosphatase mRNA guanylyltransferase [Source:UniProtKB/Swiss-Prot;Acc:Q17607]	0.0609534	6.64286	0.992496	0.339831	0.672561	-6.97537	0.0609534	0.992496	0.339831	0.672561	-6.97537	6.61544	6.62129	6.58543	6.6302	6.66642	6.82715	6.57174	6.62998
WBGene00000467	WBGene00000467	WBGene00000467	cep-1	172616	Transcription factor cep-1 [Source:UniProtKB/Swiss-Prot;Acc:Q20646]	0.0459627	6.68255	0.733118	0.477048	0.76179	-7.20689	0.0459627	0.733118	0.477048	0.76179	-7.20689	6.67518	6.71787	6.60359	6.63721	6.67733	6.85884	6.6846	6.61046
WBGene00000468	WBGene00000468	WBGene00000468	ces-1	185718	CES-1; CEll death Specification [Source:UniProtKB/TrEMBL;Acc:G5ECN8]	0.0879488	-0.785025	0.269744	0.791771	0.924154	-5.72751	0.0879488	0.269744	0.791771	0.924154	-5.72751	-1.18083	-0.47075	-0.442441	-0.893	-0.96221	-0.689718	-0.390598	-0.440316
WBGene00000469	WBGene00000469	WBGene00000469	ces-2	173365	Cell death specification protein 2 [Source:UniProtKB/Swiss-Prot;Acc:Q94126]	0.345258	2.96428	1.71501	0.111076	0.469046	-5.40622	0.345258	1.71501	0.111076	0.469046	-5.40622	2.09092	3.05878	2.85725	3.13847	2.97352	2.99609	3.43932	3.22328
WBGene00000472	WBGene00000472	WBGene00000472	cey-1	174690	C. Elegans Y-box [Source:UniProtKB/TrEMBL;Acc:O62213]	0.0274075	8.80436	0.29244	0.774761	0.917492	-7.62932	0.0274075	0.29244	0.774761	0.917492	-7.62932	8.80569	8.68278	8.86899	8.81414	8.94971	8.47026	8.90241	8.94202
WBGene00000473	WBGene00000473	WBGene00000473	cey-2	172219	C. Elegans Y-box [Source:UniProtKB/TrEMBL;Acc:P91306]	0.0133184	11.0695	0.215341	0.832985	0.939775	-7.80061	0.0133184	0.215341	0.832985	0.939775	-7.80061	11.2056	11.005	11.057	10.9859	11.0543	11.0629	10.9589	11.2267
WBGene00000474	WBGene00000474	WBGene00000474	cey-3	172211	C. Elegans Y-box [Source:UniProtKB/TrEMBL;Acc:P91398]	-0.0383061	10.154	-0.629442	0.540425	0.800379	-7.55962	-0.0383061	-0.629442	0.540425	0.800379	-7.55962	10.2233	10.2763	10.1592	10.0264	10.1187	10.2166	10.0155	10.196
WBGene00000475	WBGene00000475	WBGene00000475	cey-4	176516	C. Elegans Y-box [Source:UniProtKB/TrEMBL;Acc:G5EDV3]	0.0564626	9.21519	0.876553	0.397308	0.713606	-7.30371	0.0564626	0.876553	0.397308	0.713606	-7.30371	9.2827	9.11347	9.20562	9.1506	9.28091	9.07731	9.22443	9.38729
WBGene00000476	WBGene00000476	WBGene00000476	cfi-1	188793	AT-rich interactive domain-containing protein cfi-1 [Source:UniProtKB/Swiss-Prot;Acc:O02326]	0.207618	1.3299	1.34858	0.201465	0.568551	-5.4867	0.207618	1.34858	0.201465	0.568551	-5.4867	1.1869	1.20912	1.22996	1.40042	1.34562	1.55302	1.46158	1.44218
WBGene00000477	WBGene00000477	WBGene00000477	cft-1	178939	Cystic Fibrosis Transmembrane conductance regulator homolog [Source:UniProtKB/TrEMBL;Acc:Q95QV2]	-0.0371773	1.21641	-0.198898	0.84555	0.944811	-6.32162	-0.0371773	-0.198898	0.84555	0.944811	-6.32162	1.52042	1.15757	1.13916	1.24136	1.31281	0.853443	1.44466	1.26777
WBGene00000478	WBGene00000478	WBGene00000478	cfz-2	178768	Frizzled-2 [Source:UniProtKB/Swiss-Prot;Acc:G5ECQ2]	0.0323346	3.43371	0.281853	0.782681	0.920359	-6.88557	0.0323346	0.281853	0.782681	0.920359	-6.88557	3.29225	3.27736	3.58973	3.59023	3.63184	3.34681	3.44783	3.33809
WBGene00000479	WBGene00000479	WBGene00000479	cgh-1	176061	ATP-dependent RNA helicase cgh-1 [Source:UniProtKB/Swiss-Prot;Acc:Q95YF3]	0.0930256	11.0033	1.78277	0.0989774	0.456124	-6.29546	0.0930256	1.78277	0.0989774	0.456124	-6.29546	11.0364	10.888	10.9625	10.9447	11.1488	11.1045	11.0006	10.9411
WBGene00000480	WBGene00000480	WBGene00000480	cgp-1	178540	GTP-binding protein cgp-1 [Source:UniProtKB/Swiss-Prot;Acc:Q18905]	-0.00818215	7.79989	-0.164715	0.871809	0.955741	-7.58111	-0.00818215	-0.164715	0.871809	0.955741	-7.58111	7.84531	7.7311	7.78614	7.8607	7.8387	7.74814	7.78365	7.80749
WBGene00000481	WBGene00000481	WBGene00000481	cha-1	24105307	Choline O-acetyltransferase [Source:UniProtKB/Swiss-Prot;Acc:P32756]	0.434135	0.962755	1.82569	0.0919371	0.444122	-4.73782	0.434135	1.82569	0.0919371	0.444122	-4.73782	1.41224	0.521688	0.606785	0.652523	0.999027	1.2984	0.940386	1.52207
WBGene00000482	WBGene00000482	WBGene00000482	chd-3	181421	Chromodomain-helicase-DNA-binding protein 3 homolog [Source:UniProtKB/Swiss-Prot;Acc:Q22516]	0.0895378	6.87945	1.56889	0.141698	0.504101	-6.30194	0.0895378	1.56889	0.141698	0.504101	-6.30194	6.77527	6.78777	6.86055	6.92502	7.0093	6.88877	6.93043	6.86258
WBGene00000484	WBGene00000484	WBGene00000484	che-2	180401	CHE-2 protein [Source:UniProtKB/TrEMBL;Acc:G5EGF0]	0.764285	-1.32885	1.58016	0.1391	0.500548	-4.55143	0.764285	1.58016	0.1391	0.500548	-4.55143	-1.77067	-1.73863	-0.669846	-1.74971	-1.3255	-0.689718	-1.53413	0.10748
WBGene00000485	WBGene00000485	WBGene00000485	che-3	172593	Cytoplasmic dynein 2 heavy chain 1 [Source:UniProtKB/Swiss-Prot;Acc:Q19542]	0.175549	1.65148	1.05127	0.313087	0.654864	-5.90815	0.175549	1.05127	0.313087	0.654864	-5.90815	1.4596	1.61281	1.59706	1.67398	2.00962	1.81873	1.81759	1.37493
WBGene00000487	WBGene00000487	WBGene00000487	che-6	182823		-0.992673	-2.46617	-1.70539	0.112895	0.471086	-4.26573	-0.992673	-1.70539	0.112895	0.471086	-4.26573	-1.77067	-1.3327	-1.70543	-2.36573	-2.55224	-3.11315	-1.53413	-2.74605
WBGene00000488	WBGene00000488	WBGene00000488	che-7	184979	Innexin [Source:UniProtKB/TrEMBL;Acc:A0A131MBQ3]	0.300532	-0.670249	0.845075	0.413996	0.723926	-5.45642	0.300532	0.845075	0.413996	0.723926	-5.45642	-0.692615	-1.16583	-0.514332	-0.296771	-0.739456	-0.996277	-0.114971	-0.0685844
WBGene00000490	WBGene00000490	WBGene00000490	che-11	179666		0.529454	-0.117685	2.12163	0.0545419	0.398677	-4.03804	0.529454	2.12163	0.0545419	0.398677	-4.03804	-0.499102	-0.204825	-0.128557	-0.424344	0.191185	-0.0350099	0.490737	0.18806
WBGene00000491	WBGene00000491	WBGene00000491	che-12	179433	Crescerin-like protein che-12 [Source:UniProtKB/Swiss-Prot;Acc:Q17423]	0.272653	0.642839	1.2595	0.230922	0.59153	-5.40872	0.272653	1.2595	0.230922	0.59153	-5.40872	0.700718	0.553941	0.426538	0.485095	0.776527	0.506995	1.26352	0.735747
WBGene00000492	WBGene00000492	WBGene00000492	che-13	186607	Intraflagellar transport protein che-13 [Source:UniProtKB/Swiss-Prot;Acc:Q93833]	-0.28431	-0.0679779	-1.03734	0.319283	0.657843	-5.44769	-0.28431	-1.03734	0.319283	0.657843	-5.44769	0.00518548	0.213817	-0.246048	0.520171	-0.0434813	-0.125505	0.199403	-0.566854
WBGene00000493	WBGene00000493	WBGene00000493	che-14	172240	CHE-14 protein [Source:UniProtKB/TrEMBL;Acc:G5EEW0]	0.215467	1.53588	1.29381	0.21919	0.584451	-5.60805	0.215467	1.29381	0.21919	0.584451	-5.60805	1.37978	1.70904	1.31539	1.30308	1.70289	1.81873	1.76403	1.45852
WBGene00000496	WBGene00000496	WBGene00000496	chs-1	172508	Chitin synthase chs-1 [Source:UniProtKB/Swiss-Prot;Acc:G5ECD6]	0.17241	9.12136	2.42569	0.031299	0.35551	-5.10208	0.17241	2.42569	0.031299	0.35551	-5.10208	9.07839	9.00837	9.02295	9.03437	9.26693	9.39717	9.16667	8.99688
WBGene00000497	WBGene00000497	WBGene00000497	chs-2	173405	Chitin synthase chs-2 [Source:UniProtKB/Swiss-Prot;Acc:G5EBQ8]	0.197535	3.34136	1.96128	0.072573	0.422022	-5.11626	0.197535	1.96128	0.072573	0.422022	-5.11626	3.23443	3.19539	3.32718	3.25236	3.44392	3.29105	3.63103	3.40283
WBGene00000498	WBGene00000498	WBGene00000498	chk-1	3565921	Serine/threonine-protein kinase chk-1 [Source:UniProtKB/Swiss-Prot;Acc:Q9N3Z3]	0.0682755	6.73776	1.12642	0.281205	0.632396	-6.84568	0.0682755	1.12642	0.281205	0.632396	-6.84568	6.73774	6.66094	6.72662	6.69639	6.87706	6.63552	6.75964	6.81262
WBGene00000499	WBGene00000499	WBGene00000499	chk-2	180304	Serine/threonine-protein kinase chk-2 [Source:UniProtKB/Swiss-Prot;Acc:Q9U1Y5]	-0.274181	4.61058	-2.2316	0.0446982	0.382214	-4.93092	-0.274181	-2.2316	0.0446982	0.382214	-4.93092	4.61357	4.98204	4.70981	4.65551	4.80108	4.41883	4.50456	4.21893
WBGene00000500	WBGene00000500	WBGene00000500	chn-1	172303	C-term of Hsp70-iNteracting protein (CHIP family); Hsp70-interacting protein [Source:UniProtKB/TrEMBL;Acc:G5ECY6]	-0.171722	7.07632	-2.0185	0.065586	0.412988	-5.63288	-0.171722	-2.0185	0.065586	0.412988	-5.63288	7.14537	7.3961	7.13878	6.94734	7.03215	7.08597	6.96459	6.9038
WBGene00000501	WBGene00000501	WBGene00000501	cho-1	178274	High-affinity choline transporter 1 [Source:UniProtKB/Swiss-Prot;Acc:O02228]	-0.058336	0.886696	-0.257706	0.800839	0.926903	-6.21396	-0.058336	-0.257706	0.800839	0.926903	-6.21396	0.985921	1.02579	0.766993	0.964093	1.0596	0.279045	1.22439	1.0479
WBGene00000502	WBGene00000502	WBGene00000502	chp-1	172138	CHORD Protein; CHORD containing protein [Source:UniProtKB/TrEMBL;Acc:G5EEI8]	-0.0171327	6.60337	-0.275247	0.787636	0.92278	-7.44055	-0.0171327	-0.275247	0.787636	0.92278	-7.44055	6.66763	6.65002	6.51326	6.61254	6.51739	6.65434	6.52067	6.69605
WBGene00000503	WBGene00000503	WBGene00000503	cht-1	180628	Probable endochitinase [Source:UniProtKB/Swiss-Prot;Acc:Q11174]	-0.048045	7.40752	-0.761306	0.460635	0.752266	-7.25671	-0.048045	-0.761306	0.460635	0.752266	-7.25671	7.32552	7.3469	7.50203	7.56435	7.40372	7.42401	7.39588	7.30057
WBGene00000506	WBGene00000506	WBGene00000506	cic-1	175357	Cyclin-C [Source:UniProtKB/Swiss-Prot;Acc:Q9TYP2]	-0.117566	4.79196	-1.72415	0.10937	0.467402	-5.78285	-0.117566	-1.72415	0.10937	0.467402	-5.78285	4.88186	4.91455	4.77535	4.82289	4.70639	4.70145	4.77379	4.77662
WBGene00000507	WBGene00000507	WBGene00000507	cit-1.1	176125	Cyclin-T1.1 [Source:UniProtKB/Swiss-Prot;Acc:P34425]	0.0645827	5.82183	0.857418	0.407397	0.72016	-6.99809	0.0645827	0.857418	0.407397	0.72016	-6.99809	5.91628	5.74704	5.73176	5.77047	5.85051	5.97633	5.91429	5.67646
WBGene00000508	WBGene00000508	WBGene00000508	cit-1.2	176126	Cyclin-T1.2 [Source:UniProtKB/Swiss-Prot;Acc:P34424]	0.0465531	5.64119	0.539274	0.599198	0.831266	-7.20176	0.0465531	0.539274	0.599198	0.831266	-7.20176	5.52646	5.64171	5.67329	5.63703	5.76367	5.76824	5.73799	5.3907
WBGene00000509	WBGene00000509	WBGene00000509	cka-1	177807	Choline Kinase A [Source:UniProtKB/TrEMBL;Acc:A0A061AIW1]	0.109865	5.89796	1.50323	0.157687	0.522373	-6.27597	0.109865	1.50323	0.157687	0.522373	-6.27597	5.8783	5.7751	5.80004	5.93303	5.86614	6.1364	5.87457	5.92813
WBGene00000510	WBGene00000510	WBGene00000510	cka-2	180703	Choline kinase A2 [Source:UniProtKB/Swiss-Prot;Acc:Q22942]	0.105797	2.13483	0.763483	0.459382	0.751845	-6.29654	0.105797	0.763483	0.459382	0.751845	-6.29654	2.15944	2.04598	1.90331	2.28655	2.02995	2.36726	2.13491	2.26017
WBGene00000511	WBGene00000511	WBGene00000511	ckb-1	181904	Choline kinase B1 [Source:UniProtKB/Swiss-Prot;Acc:P46558]	-0.0527704	2.00748	-0.283919	0.781134	0.919927	-6.5206	-0.0527704	-0.283919	0.781134	0.919927	-6.5206	2.07073	2.21182	1.56253	2.28655	1.95752	2.33369	2.0591	1.69748
WBGene00000512	WBGene00000512	WBGene00000512	ckb-2	175565	Choline kinase B2 [Source:UniProtKB/Swiss-Prot;Acc:P46559]	0.00213856	4.11038	0.019581	0.984688	0.995594	-7.07971	0.00213856	0.019581	0.984688	0.995594	-7.07971	4.21179	4.13343	4.06091	4.03727	4.08221	4.39462	4.14737	3.84316
WBGene00000513	WBGene00000513	WBGene00000513	ckb-3	181905	Putative choline kinase B3 [Source:UniProtKB/Swiss-Prot;Acc:P46560]	1.78629	-4.46623	1.34517	0.202532	0.569995	-4.5111	1.78629	1.34517	0.202532	0.569995	-4.5111	-4.15253	-4.15253	-2.08873	-4.15253	-3.55988	-0.689718	-2.71234	-4.15253
WBGene00000514	WBGene00000514	WBGene00000514	ckb-4	184864	Choline Kinase B [Source:UniProtKB/TrEMBL;Acc:Q9GZF3]	-0.0766088	3.2556	-0.662246	0.51987	0.787364	-6.65406	-0.0766088	-0.662246	0.51987	0.787364	-6.65406	3.29225	3.18771	3.28015	3.47429	3.33379	3.11943	3.40035	3.0071
WBGene00000515	WBGene00000515	WBGene00000515	ckc-1	188971	Choline Kinase C [Source:UniProtKB/TrEMBL;Acc:Q22820]	0.0916583	4.45511	0.999541	0.336541	0.670114	-6.63496	0.0916583	0.999541	0.336541	0.670114	-6.63496	4.4687	4.34059	4.4058	4.44348	4.25834	4.63581	4.52281	4.58718
WBGene00000516	WBGene00000516	WBGene00000516	cki-1	174260	Cyclin-dependent kinase inhibitor 1 [Source:UniProtKB/Swiss-Prot;Acc:Q22197]	0.349732	2.80154	2.34637	0.0362304	0.364775	-4.34818	0.349732	2.34637	0.0362304	0.364775	-4.34818	2.28744	2.6376	2.84293	2.79612	2.94704	2.75107	2.94489	3.27493
WBGene00000517	WBGene00000517	WBGene00000517	cki-2	174261	CKI family (Cyclin-dependent Kinase Inhibitor) [Source:UniProtKB/TrEMBL;Acc:Q22198]	0.00424264	6.02096	0.0760011	0.940624	0.980945	-7.4064	0.00424264	0.0760011	0.940624	0.980945	-7.4064	6.03046	5.97667	6.03146	6.04565	5.99514	5.97088	6.03721	6.08761
WBGene00000518	WBGene00000518	WBGene00000518	ckk-1	182278	Calcium/calmodulin-dependent protein kinase kinase [Source:UniProtKB/Swiss-Prot;Acc:Q3Y416]	0.11335	1.78288	0.718713	0.485573	0.766259	-6.23502	0.11335	0.718713	0.485573	0.766259	-6.23502	1.63486	1.70186	1.94411	1.71997	1.62486	1.99015	1.69415	2.09236
WBGene00000519	WBGene00000519	WBGene00000519	cku-70	176546	Caenorhabditis KU [Source:UniProtKB/TrEMBL;Acc:Q9U2D2]	0.0171558	6.49363	0.285119	0.780235	0.919667	-7.42503	0.0171558	0.285119	0.780235	0.919667	-7.42503	6.52975	6.42329	6.52955	6.46845	6.47725	6.59757	6.39306	6.53545
WBGene00000520	WBGene00000520	WBGene00000520	cku-80	175578	ATP-dependent DNA helicase II subunit 2 [Source:UniProtKB/TrEMBL;Acc:Q21829]	0.0302495	6.9987	0.584422	0.569363	0.81535	-7.34196	0.0302495	0.584422	0.569363	0.81535	-7.34196	7.00611	7.04891	6.953	6.92093	7.01663	7.06535	6.99142	6.99096
WBGene00000521	WBGene00000521	WBGene00000521	cky-1	179743	BHLH-PAS factor; CKY homolog [Source:UniProtKB/TrEMBL;Acc:G5EFL9]	0.471173	-1.89587	0.92519	0.372432	0.694559	-5.09281	0.471173	0.92519	0.372432	0.694559	-5.09281	-1.92431	-2.30555	-1.88439	-1.20041	-1.67431	-2.09385	-1.67499	-0.634544
WBGene00000522	WBGene00000522	WBGene00000522	clc-1	181293	CLaudin-like in Caenorhabditis [Source:UniProtKB/TrEMBL;Acc:Q93198]	-0.260419	3.78522	-1.89789	0.081109	0.429858	-5.31314	-0.260419	-1.89789	0.081109	0.429858	-5.31314	4.03548	3.98164	3.92821	3.69372	3.39775	3.44048	4.02463	3.81489
WBGene00000523	WBGene00000523	WBGene00000523	clc-2	180999	Clc-like protein 2 [Source:UniProtKB/Swiss-Prot;Acc:Q11085]	0.326005	1.54921	2.09757	0.0569512	0.400891	-4.46105	0.326005	2.09757	0.0569512	0.400891	-4.46105	1.24211	1.58966	1.41552	1.32308	1.6644	1.63799	1.90679	1.77779
WBGene00000524	WBGene00000524	WBGene00000524	clc-3	180625	CLaudin-like in Caenorhabditis [Source:UniProtKB/TrEMBL;Acc:H2KYF7]	0.294891	0.84742	1.61057	0.132291	0.49294	-5.01761	0.294891	1.61057	0.132291	0.49294	-5.01761	0.72676	0.676192	1.01697	0.554415	0.935804	1.03152	1.12167	0.981625
WBGene00000525	WBGene00000525	WBGene00000525	clc-4	188095	CLaudin-like in Caenorhabditis [Source:UniProtKB/TrEMBL;Acc:Q22191]	-1.5279	-2.01165	-1.87558	0.0843236	0.433156	-4.09374	-1.5279	-1.87558	0.0843236	0.433156	-4.09374	-1.63183	-1.06442	-1.15291	-0.564302	-2.32876	-1.6292	-0.517505	-4.15253
WBGene00000526	WBGene00000526	WBGene00000526	clc-5	181000	Clc-like protein 5 [Source:UniProtKB/Swiss-Prot;Acc:Q9NGJ7]	0.100838	1.511	0.586577	0.567959	0.814644	-6.24803	0.100838	0.586577	0.567959	0.814644	-6.24803	1.52042	1.53415	1.31539	1.52653	1.65134	1.20865	1.84364	1.65559
WBGene00000527	WBGene00000527	WBGene00000527	cle-1	172678	CLE-1B protein; CoLlagen with Endostatin domain [Source:UniProtKB/TrEMBL;Acc:G5EDV5]	0.008664	5.429	0.136233	0.893812	0.96448	-7.314	0.008664	0.136233	0.893812	0.96448	-7.314	5.45426	5.33569	5.47523	5.45527	5.41049	5.4768	5.36902	5.46636
WBGene00000528	WBGene00000528	WBGene00000528	clh-1	174821	Chloride channel protein [Source:UniProtKB/TrEMBL;Acc:G5EDQ0]	0.0430125	5.42119	0.575447	0.57523	0.818309	-7.14708	0.0430125	0.575447	0.57523	0.818309	-7.14708	5.41275	5.39643	5.42085	5.37611	5.53392	5.46328	5.5391	5.2382
WBGene00000529	WBGene00000529	WBGene00000529	clh-2	174738	Chloride channel protein [Source:UniProtKB/TrEMBL;Acc:G5EG93]	-0.0146228	1.2118	-0.0841568	0.934268	0.97926	-6.33737	-0.0146228	-0.0841568	0.934268	0.97926	-6.33737	1.3961	1.13643	1.4537	1.03856	1.36174	1.17112	1.05633	1.28619
WBGene00000530	WBGene00000530	WBGene00000530	clh-3	174187	Chloride channel protein clh-3 [Source:UniProtKB/Swiss-Prot;Acc:Q9BMK9]	0.1378	5.20305	2.05546	0.0614084	0.407615	-5.33312	0.1378	2.05546	0.0614084	0.407615	-5.33312	5.18515	5.01644	5.21395	5.14985	5.26375	5.27822	5.28357	5.24646
WBGene00000531	WBGene00000531	WBGene00000531	clh-4	180687	Chloride channel protein [Source:UniProtKB/TrEMBL;Acc:H2L0J1]	-0.331932	0.957814	-1.31827	0.211125	0.57735	-5.41903	-0.331932	-1.31827	0.211125	0.57735	-5.41903	1.64855	1.21921	1.01697	0.652523	0.914099	0.313899	1.07844	1.06933
WBGene00000532	WBGene00000532	WBGene00000532	clh-5	174449	Chloride channel protein [Source:UniProtKB/TrEMBL;Acc:G5EGT4]	0.0820348	6.93417	1.38488	0.190376	0.555558	-6.55638	0.0820348	1.38488	0.190376	0.555558	-6.55638	6.85934	6.83938	6.94465	6.93927	7.03592	7.0146	7.00556	6.8386
WBGene00000533	WBGene00000533	WBGene00000533	clh-6	179655	Chloride channel protein [Source:UniProtKB/TrEMBL;Acc:G5EC75]	0.123443	6.14315	1.41266	0.182235	0.548522	-6.42967	0.123443	1.41266	0.182235	0.548522	-6.42967	6.09061	6.11787	6.11201	6.00676	6.23342	6.46623	6.1268	5.99825
WBGene00000534	WBGene00000534	WBGene00000534	cpi-2	178992	Cystatin [Source:UniProtKB/TrEMBL;Acc:G5ECM9]	-0.0994764	6.76783	-1.3283	0.207888	0.575867	-6.61081	-0.0994764	-1.3283	0.207888	0.575867	-6.61081	6.75129	6.84713	6.85253	6.81854	6.71822	6.5204	6.72063	6.91827
WBGene00000535	WBGene00000535	WBGene00000535	cpi-1	177372	Cystatin [Source:UniProtKB/TrEMBL;Acc:G5EDZ9]	-0.632959	5.73645	-3.64634	0.00315591	0.234299	-2.5053	-0.632959	-3.64634	0.00315591	0.234299	-2.5053	5.70737	6.31453	6.05571	6.10534	5.57859	4.83042	5.56771	5.74132
WBGene00000536	WBGene00000536	WBGene00000536	clk-1	175729	5-demethoxyubiquinone hydroxylase, mitochondrial [Source:UniProtKB/Swiss-Prot;Acc:P48376]	0.0468652	4.89684	0.594137	0.563049	0.812082	-7.04749	0.0468652	0.594137	0.563049	0.812082	-7.04749	4.81211	5.03727	4.87895	4.74348	4.99964	4.90518	4.9187	4.89537
WBGene00000537	WBGene00000537	WBGene00000537	clk-2	176065	Telomere length regulation protein clk-2 [Source:UniProtKB/Swiss-Prot;Acc:Q95YE9]	0.137262	6.11509	1.8153	0.0935987	0.44805	-5.84908	0.137262	1.8153	0.0935987	0.44805	-5.84908	6.15796	5.97741	6.09323	5.96997	6.19287	6.34982	6.15633	6.03002
WBGene00000539	WBGene00000539	WBGene00000539	cln-3.1	179559	Battenin [Source:UniProtKB/TrEMBL;Acc:G3MU35]	0.0242138	3.02697	0.223266	0.826945	0.937815	-6.80302	0.0242138	0.223266	0.826945	0.937815	-6.80302	3.09642	3.1112	2.91312	2.93906	3.18766	3.0642	3.07705	2.88551
WBGene00000540	WBGene00000540	WBGene00000540	cln-3.2	172171	Battenin [Source:UniProtKB/TrEMBL;Acc:G5ECU8]	0.0171379	4.2378	0.211261	0.836098	0.940745	-7.08266	0.0171379	0.211261	0.836098	0.940745	-7.08266	4.13365	4.2214	4.34615	4.2376	4.28607	4.25811	4.31737	4.12739
WBGene00000541	WBGene00000541	WBGene00000541	cln-3.3	179249	Battenin [Source:UniProtKB/TrEMBL;Acc:G5EES1]	0.219202	1.68363	1.15313	0.270492	0.62334	-5.80918	0.219202	1.15313	0.270492	0.62334	-5.80918	1.60709	1.32579	1.59706	1.96877	2.1085	1.90127	1.54334	1.56796
WBGene00000542	WBGene00000542	WBGene00000542	clp-1	176122	Calpain clp-1 [Source:UniProtKB/Swiss-Prot;Acc:P34308]	0.0640796	7.53516	1.03802	0.318976	0.657843	-7.01651	0.0640796	1.03802	0.318976	0.657843	-7.01651	7.4897	7.44004	7.51338	7.57872	7.58506	7.71307	7.46203	7.5019
WBGene00000543	WBGene00000543	WBGene00000543	clp-2	175618	CaLPain family [Source:UniProtKB/TrEMBL;Acc:Q22143]	0.144388	6.12888	1.96446	0.072168	0.421437	-5.61527	0.144388	1.96446	0.072168	0.421437	-5.61527	6.1259	5.97071	6.02592	6.12042	6.26538	6.32013	6.19036	6.01905
WBGene00000544	WBGene00000544	WBGene00000544	clp-3	173089	CaLPain family [Source:UniProtKB/TrEMBL;Acc:Q9U2B2]	-0.441665	0.954735	-2.27415	0.0413598	0.375669	-4.02287	-0.441665	-2.27415	0.0413598	0.375669	-4.02287	1.26006	1.24907	1.09152	1.17687	0.51334	1.0728	0.987886	0.534718
WBGene00000545	WBGene00000545	WBGene00000545	clp-4	175326	CaLPain family [Source:UniProtKB/TrEMBL;Acc:Q8IAA9]	0.0502205	4.96359	0.688339	0.503848	0.77785	-6.99651	0.0502205	0.688339	0.503848	0.77785	-6.99651	4.87751	4.85674	5.01605	5.0348	5.06141	5.02308	4.93091	4.92359
WBGene00000546	WBGene00000546	WBGene00000546	clp-6	190738	CaLPain family [Source:UniProtKB/TrEMBL;Acc:Q9N4B2]	-0.279722	1.00206	-1.24776	0.23505	0.59579	-5.51509	-0.279722	-1.24776	0.23505	0.59579	-5.51509	1.41224	1.31642	1.13916	0.714408	0.51334	0.805265	1.18417	1.17196
WBGene00000547	WBGene00000547	WBGene00000547	clp-7	176953	CaLPain family [Source:UniProtKB/TrEMBL;Acc:U4PMH7]	0.105649	6.91613	1.9886	0.069156	0.416672	-5.66615	0.105649	1.9886	0.069156	0.416672	-5.66615	6.86704	6.84	6.86365	6.88774	7.05743	6.88479	6.96941	6.96297
WBGene00000548	WBGene00000548	WBGene00000548	clr-1	3565419	Receptor-type tyrosine-protein phosphatase [Source:UniProtKB/Swiss-Prot;Acc:H2KZM6]	0.0848789	7.75155	1.2773	0.224773	0.586334	-6.76579	0.0848789	1.2773	0.224773	0.586334	-6.76579	7.69223	7.69969	7.71792	7.73034	7.90588	7.85978	7.82735	7.58143
WBGene00000549	WBGene00000549	WBGene00000549	cls-2	176280		0.191296	6.57906	2.36641	0.0349189	0.361903	-4.98998	0.191296	2.36641	0.0349189	0.361903	-4.98998	6.43222	6.45486	6.48242	6.57393	6.78664	6.77729	6.71667	6.41349
WBGene00000550	WBGene00000550	WBGene00000550	clu-1	176341	Clustered mitochondria protein homolog [Source:UniProtKB/Swiss-Prot;Acc:P34466]	0.135047	8.18355	1.76312	0.102358	0.460086	-6.13201	0.135047	1.76312	0.102358	0.460086	-6.13201	8.08768	8.10412	8.12506	8.15188	8.36049	8.42328	8.20547	8.01207
WBGene00000552	WBGene00000552	WBGene00000552	cmd-1	178614	Calmodulin [Source:UniProtKB/Swiss-Prot;Acc:O16305]	-0.00657343	7.94481	-0.109171	0.914804	0.972441	-7.60128	-0.00657343	-0.109171	0.914804	0.972441	-7.60128	7.91014	7.85145	7.96057	8.08097	8.01282	7.83843	7.9676	7.93846
WBGene00000553	WBGene00000553	WBGene00000553	cmk-1	176989	Calcium/calmodulin-dependent protein kinase type 1 [Source:UniProtKB/Swiss-Prot;Acc:Q9TXJ0]	0.111109	1.57657	0.574591	0.575791	0.818601	-6.2734	0.111109	0.574591	0.575791	0.818601	-6.2734	1.14888	1.77209	1.66373	1.52653	1.85872	1.36639	1.51119	1.92612
WBGene00000554	WBGene00000554	WBGene00000554	cnb-1	179572	Protein phosphatase 2B regulatory subunit cnb-1 [Source:UniProtKB/Swiss-Prot;Acc:G5EDN6]	-0.00610732	4.25696	-0.0726897	0.943206	0.981691	-7.10765	-0.00610732	-0.0726897	0.943206	0.981691	-7.10765	4.16494	4.38833	4.19657	4.27145	4.19	4.20572	4.36312	4.30049
WBGene00000556	WBGene00000556	WBGene00000556	cnc-2	178637	CaeNaCin (Caenorhabditis bacteriocin) [Source:UniProtKB/TrEMBL;Acc:O44611]	0.233107	-0.558375	0.590919	0.565136	0.813285	-5.65943	0.233107	0.590919	0.565136	0.813285	-5.65943	-1.50519	-0.503567	-0.0732148	-0.179568	-0.131028	-1.0843	0.0729574	-0.323988
WBGene00000557	WBGene00000557	WBGene00000557	cnc-3	178636	CaeNaCin (Caenorhabditis bacteriocin) [Source:UniProtKB/TrEMBL;Acc:O44612]	-0.102913	1.20713	-0.37734	0.712267	0.892442	-6.26555	-0.102913	-0.37734	0.712267	0.892442	-6.26555	1.10983	1.52604	1.2518	1.13223	0.978259	0.445457	1.6357	1.79075
WBGene00000558	WBGene00000558	WBGene00000558	cnc-4	178635	CaeNaCin (Caenorhabditis bacteriocin) [Source:UniProtKB/TrEMBL;Acc:O44613]	-0.0877056	-0.0949138	-0.17431	0.864421	0.953028	-5.94855	-0.0877056	-0.17431	0.864421	0.953028	-5.94855	-0.383157	0.151947	0.220512	-0.019888	0.0390553	-1.7681	0.616953	0.981625
WBGene00000561	WBGene00000561	WBGene00000561	cnd-1	183212	Neurogenic differentiation factor 1 [Source:UniProtKB/Swiss-Prot;Acc:P46581]	-0.0587619	1.07173	-0.291672	0.775335	0.917492	-6.25699	-0.0587619	-0.291672	0.775335	0.917492	-6.25699	1.41224	1.16803	0.93836	0.964093	1.34562	0.677271	1.16364	1.13178
WBGene00000562	WBGene00000562	WBGene00000562	cng-1	180004	Cyclic Nucleotide Gated channel [Source:UniProtKB/TrEMBL;Acc:A8WI01]	-0.0976769	1.80777	-0.517966	0.613552	0.839191	-6.36735	-0.0976769	-0.517966	0.613552	0.839191	-6.36735	1.3961	1.99403	1.95746	2.12504	1.81254	1.4471	1.90679	1.96094
WBGene00000563	WBGene00000563	WBGene00000563	cng-3	3565463	Cyclic Nucleotide Gated channel [Source:UniProtKB/TrEMBL;Acc:Q7Z205]	0.28993	-2.57077	0.388982	0.703852	0.889192	-5.24475	0.28993	0.388982	0.703852	0.889192	-5.24475	-2.78542	-2.70276	-1.27249	-2.36573	-1.13245	-3.54119	-2.00616	-1.71894
WBGene00000564	WBGene00000564	WBGene00000564	cnk-1	187518	Connector enhancer of kinase suppressor of ras [Source:UniProtKB/Swiss-Prot;Acc:G5EEW9]	0.0371517	6.81411	0.677326	0.510575	0.782453	-7.26183	0.0371517	0.677326	0.510575	0.782453	-7.26183	6.83448	6.75844	6.83546	6.76105	6.90346	6.83354	6.73853	6.85219
WBGene00000565	WBGene00000565	WBGene00000565	cnt-1	174848	Arf-GAP with ANK repeat and PH domain-containing protein cnt-1 Truncated ctn-1 [Source:UniProtKB/Swiss-Prot;Acc:Q9XXH8]	0.0797581	5.9808	1.28499	0.22216	0.584877	-6.57	0.0797581	1.28499	0.22216	0.584877	-6.57	5.95536	5.8622	5.94614	6.01524	6.0639	5.91096	6.04986	6.05037
WBGene00000566	WBGene00000566	WBGene00000566	cnt-2	176490	Arf-GAP with ANK repeat and PH domain-containing protein cnt-2 [Source:UniProtKB/Swiss-Prot;Acc:Q9XX14]	0.10974	7.02718	2.20371	0.0470226	0.384176	-5.31864	0.10974	2.20371	0.0470226	0.384176	-5.31864	6.92864	6.97193	7.02054	6.9717	7.10909	7.09351	7.10382	7.02186
WBGene00000567	WBGene00000567	WBGene00000567	cnx-1	176390	Calnexin [Source:UniProtKB/Swiss-Prot;Acc:P34652]	0.0660157	8.29649	0.942415	0.363887	0.68874	-7.1738	0.0660157	0.942415	0.363887	0.68874	-7.1738	8.34668	8.2254	8.21117	8.27426	8.2674	8.5052	8.15353	8.3898
WBGene00000583	WBGene00000583	WBGene00000583	cof-2	183582	COlmedin (Collagen plus olFactomedin) family; Collagen/olfactomedin domain containing protein 2 [Source:UniProtKB/TrEMBL;Acc:G5EBT7]	0.226724	0.574891	0.980417	0.345526	0.677609	-5.68217	0.226724	0.980417	0.345526	0.677609	-5.68217	0.533744	0.705202	0.220512	0.449145	0.424015	0.594644	1.20442	0.788389
WBGene00000584	WBGene00000584	WBGene00000584	cog-1	175149	COG-1B [Source:UniProtKB/TrEMBL;Acc:G5EGF2]	-0.0772546	-0.0769072	-0.332786	0.744826	0.906886	-5.91311	-0.0772546	-0.332786	0.744826	0.906886	-5.91311	-0.128496	0.0650963	0.220512	-0.0711759	-0.0865906	-0.0795478	-0.017949	-0.0225133
WBGene00000585	WBGene00000585	WBGene00000585	cogc-2	177473	Conserved oligomeric Golgi complex subunit 2 [Source:UniProtKB/Swiss-Prot;Acc:Q21444]	0.0548681	6.56709	0.90122	0.384553	0.705081	-7.05358	0.0548681	0.90122	0.384553	0.705081	-7.05358	6.60056	6.51267	6.55337	6.49789	6.59361	6.72928	6.54569	6.50873
WBGene00000591	WBGene00000591	WBGene00000591	coh-1	181003	COHesin family [Source:UniProtKB/TrEMBL;Acc:A0A131MBD0]	0.148194	5.37187	2.34355	0.0364191	0.364985	-4.87022	0.148194	2.34355	0.0364191	0.364985	-4.87022	5.24043	5.27531	5.39042	5.29995	5.51782	5.41694	5.40992	5.43574
WBGene00000592	WBGene00000592	WBGene00000592	coh-3	179949	COHesin family [Source:UniProtKB/TrEMBL;Acc:Q19232]	0.148695	5.92785	2.16933	0.050045	0.389965	-5.25014	0.148695	2.16933	0.050045	0.389965	-5.25014	5.88265	5.86461	5.85368	5.81793	6.04717	6.12234	5.82802	6.01422
WBGene00000593	WBGene00000593	WBGene00000593	col-2	177872	Cuticle collagen 2 [Source:UniProtKB/Swiss-Prot;Acc:P17656]	-0.15602	-3.62198	-0.16667	0.870303	0.955605	-5.10535	-0.15602	-0.16667	0.870303	0.955605	-5.10535	-2.78542	-3.25272	-2.61225	-2.99857	-1.22575	-4.15253	-3.50067	-2.74605
WBGene00000594	WBGene00000594	WBGene00000594	col-3	177695	COLlagen; COLlagen structural [Source:UniProtKB/TrEMBL;Acc:G5EDG6]	0.476717	0.500121	1.13489	0.277774	0.629608	-5.50648	0.476717	1.13489	0.277774	0.629608	-5.50648	0.72676	0.109175	0.537364	-0.0711759	-0.273194	2.00088	0.523341	0.814007
WBGene00000596	WBGene00000596	WBGene00000596	col-7	172494	Cuticle collagen 7 [Source:UniProtKB/Swiss-Prot;Acc:P18832]	-0.688522	2.18913	-2.93199	0.0121228	0.296851	-3.14814	-0.688522	-2.93199	0.0121228	0.296851	-3.14814	3.23443	2.12861	2.33012	2.58043	1.90347	1.67867	2.00241	1.76471
WBGene00000597	WBGene00000597	WBGene00000597	col-8	175981	Cuticle collagen 8 [Source:UniProtKB/Swiss-Prot;Acc:P18833]	-0.0873033	9.06254	-0.765824	0.458038	0.751214	-7.38547	-0.0873033	-0.765824	0.458038	0.751214	-7.38547	9.23629	9.04411	9.14584	9.00101	9.08023	8.64489	8.99477	9.35411
WBGene00000599	WBGene00000599	WBGene00000599	col-10	179298	Cuticle collagen 10 [Source:UniProtKB/Swiss-Prot;Acc:Q17460]	-0.610827	1.72502	-1.73364	0.107625	0.46537	-5.05398	-0.610827	-1.73364	0.107625	0.46537	-5.05398	1.80341	1.67278	2.43881	2.37543	1.13659	0.279045	2.27552	1.98369
WBGene00000601	WBGene00000601	WBGene00000601	col-12	179453	Cuticle collagen 12 [Source:UniProtKB/Swiss-Prot;Acc:P20630]	-0.454367	2.05137	-1.97426	0.0709305	0.419579	-4.77439	-0.454367	-1.97426	0.0709305	0.419579	-4.77439	2.74154	1.85209	2.51302	2.16991	1.36174	1.75675	2.00241	2.13364
WBGene00000602	WBGene00000602	WBGene00000602	col-13	179452	Cuticle collagen 13 [Source:UniProtKB/Swiss-Prot;Acc:P20631]	-0.214472	2.16308	-0.748972	0.467772	0.756377	-6.31096	-0.214472	-0.748972	0.467772	0.756377	-6.31096	2.6078	1.8325	2.55753	2.23469	1.32931	1.67867	2.7589	2.41885
WBGene00000603	WBGene00000603	WBGene00000603	col-14	177559	Cuticle collagen 14 [Source:UniProtKB/Swiss-Prot;Acc:P18834]	-0.0608151	2.5387	-0.31206	0.760153	0.913511	-6.65254	-0.0608151	-0.31206	0.760153	0.913511	-6.65254	2.84026	2.2905	2.69138	2.55529	2.01982	2.33369	2.86446	2.79836
WBGene00000606	WBGene00000606	WBGene00000606	col-17	173839	COLlagen [Source:UniProtKB/TrEMBL;Acc:P91248]	-0.182488	2.15124	-0.729302	0.479297	0.762809	-6.32315	-0.182488	-0.729302	0.479297	0.762809	-6.32315	2.70925	1.89678	2.54874	1.96877	1.72798	2.11398	1.65054	2.7056
WBGene00000608	WBGene00000608	WBGene00000608	col-19	180397	Cuticle collagen 19 [Source:UniProtKB/Swiss-Prot;Acc:P18835]	-0.126964	9.33031	-1.15158	0.271102	0.623633	-7.03444	-0.126964	-1.15158	0.271102	0.623633	-7.03444	9.53014	9.26348	9.4498	9.33942	9.28481	8.94833	9.21066	9.61658
WBGene00000609	WBGene00000609	WBGene00000609	col-20	173840	COLlagen [Source:UniProtKB/TrEMBL;Acc:P91249]	-0.0960083	10.2094	-0.778296	0.450916	0.745708	-7.45452	-0.0960083	-0.778296	0.450916	0.745708	-7.45452	10.3876	10.0879	10.3363	10.2269	10.0935	9.84172	10.1091	10.593
WBGene00000610	WBGene00000610	WBGene00000610	col-33	177191	COLlagen [Source:UniProtKB/TrEMBL;Acc:Q20091]	-1.06923	-3.17003	-1.39097	0.188565	0.55354	-4.52514	-1.06923	-1.39097	0.188565	0.55354	-4.52514	-2.09627	-2.19421	-2.32687	-2.64772	-2.55224	-4.15253	-2.20545	-2.74605
WBGene00000611	WBGene00000611	WBGene00000611	col-34	177188	Cuticle collagen 34 [Source:UniProtKB/Swiss-Prot;Acc:P34687]	-0.00581431	2.15566	-0.0349497	0.972673	0.991716	-6.60253	-0.00581431	-0.0349497	0.972673	0.991716	-6.60253	2.25202	1.99989	2.20139	2.2967	2.22767	1.95746	1.85649	2.5618
WBGene00000615	WBGene00000615	WBGene00000615	col-38	174370	COLlagen [Source:UniProtKB/TrEMBL;Acc:Q20754]	-0.351194	3.40688	-2.4046	0.0325432	0.358022	-4.38046	-0.351194	-2.4046	0.0325432	0.358022	-4.38046	3.85244	3.24316	3.6278	3.709	2.99951	3.37597	3.21817	3.27493
WBGene00000616	WBGene00000616	WBGene00000616	col-39	174651	Cuticle collagen 39 [Source:UniProtKB/Swiss-Prot;Acc:Q09455]	-0.427319	3.25913	-1.9164	0.0785259	0.427547	-5.1609	-0.427319	-1.9164	0.0785259	0.427547	-5.1609	3.97158	3.06997	3.45504	3.49206	2.80095	2.54647	3.30042	3.48885
WBGene00000617	WBGene00000617	WBGene00000617	col-40	173495	Cuticle collagen 40 [Source:UniProtKB/Swiss-Prot;Acc:P34804]	1.0957	-2.93933	1.74873	0.1049	0.462752	-4.20118	1.0957	1.74873	0.1049	0.462752	-4.20118	-2.29155	-3.25272	-2.96835	-2.99857	-1.81223	-2.78347	-2.20545	-1.71894
WBGene00000618	WBGene00000618	WBGene00000618	col-41	181610	COLlagen [Source:UniProtKB/TrEMBL;Acc:Q22369]	-0.331292	-1.2534	-0.698865	0.49747	0.773876	-5.39505	-0.331292	-0.698865	0.49747	0.773876	-5.39505	-0.560766	-1.16583	-0.246048	-1.74971	-1.67431	-0.325539	-1.67499	-1.45143
WBGene00000620	WBGene00000620	WBGene00000620	col-43	179187	Collagen [Source:UniProtKB/TrEMBL;Acc:G5ED38]	-0.141166	1.12616	-0.686709	0.504841	0.778128	-6.07313	-0.141166	-0.686709	0.504841	0.778128	-6.07313	1.37978	1.03725	1.35628	1.17687	1.09861	0.622715	1.10021	1.45852
WBGene00000622	WBGene00000622	WBGene00000622	col-45	171605	COLlagen [Source:UniProtKB/TrEMBL;Acc:O01799]	0.00759929	-1.24658	0.0167896	0.98687	0.996694	-5.62873	0.00759929	0.0167896	0.98687	0.996694	-5.62873	-1.28106	-0.969674	-0.939927	-1.31939	-0.54654	-2.09385	-0.331098	-1.33424
WBGene00000623	WBGene00000623	WBGene00000623	col-46	4363005	COLlagen [Source:UniProtKB/TrEMBL;Acc:Q1EPL5]	-1.67143	-3.11516	-2.04031	0.06309	0.410059	-3.9058	-1.67143	-2.04031	0.06309	0.410059	-3.9058	-3.11478	-1.73863	-2.08873	-0.988373	-3.55988	-3.54119	-2.00616	-3.51998
WBGene00000625	WBGene00000625	WBGene00000625	col-48	171873	COLlagen [Source:UniProtKB/TrEMBL;Acc:Q9N3D7]	-0.108994	2.01693	-0.568369	0.579879	0.820452	-6.39563	-0.108994	-0.568369	0.579879	0.820452	-6.39563	2.22486	1.89048	2.17877	2.09045	1.72798	1.52354	2.3226	2.29697
WBGene00000626	WBGene00000626	WBGene00000626	col-49	187239	COLlagen [Source:UniProtKB/TrEMBL;Acc:O44989]	-0.417734	2.17844	-2.29078	0.0401211	0.373713	-4.28684	-0.417734	-2.29078	0.0401211	0.373713	-4.28684	2.57949	2.05164	2.58359	2.47711	1.72798	1.83082	2.35918	1.92612
WBGene00000629	WBGene00000629	WBGene00000629	col-52	183885	COLlagen [Source:UniProtKB/TrEMBL;Acc:O01873]	-0.128652	-3.76914	-0.145924	0.886314	0.961992	-5.08605	-0.128652	-0.145924	0.886314	0.961992	-5.08605	-3.54229	-3.04522	-2.96835	-2.64772	-4.15253	-2.09385	-3.05332	-2.74605
WBGene00000630	WBGene00000630	WBGene00000630	col-53	172222	COLlagen [Source:UniProtKB/TrEMBL;Acc:E5QCF2]	-0.0925599	-0.433873	-0.277939	0.785616	0.922016	-5.8262	-0.0925599	-0.277939	0.785616	0.922016	-5.8262	-0.560766	-0.126063	-0.514332	-0.124354	-0.273194	-1.17804	0.0729574	-0.116175
WBGene00000631	WBGene00000631	WBGene00000631	col-54	185226	COLlagen [Source:UniProtKB/TrEMBL;Acc:O44774]	-0.287662	-1.91372	-0.473465	0.644066	0.856912	-5.35359	-0.287662	-0.473465	0.644066	0.856912	-5.35359	-1.63183	-1.3327	-1.04249	-2.36573	-2.8168	-0.437021	-1.53413	-2.24507
WBGene00000634	WBGene00000634	WBGene00000634	col-58	184957	COLlagen [Source:UniProtKB/TrEMBL;Acc:P91274]	-0.422923	-0.526615	-1.27354	0.226064	0.587753	-5.08001	-0.422923	-1.27354	0.226064	0.587753	-5.08001	-0.916167	-0.0513792	-0.0199176	-0.019888	-0.884074	-0.913318	-0.390598	-0.323988
WBGene00000636	WBGene00000636	WBGene00000636	col-60	172445	COLlagen [Source:UniProtKB/TrEMBL;Acc:Q19725]	-0.66862	2.58129	-3.6493	0.00313848	0.234299	-1.9152	-0.66862	-3.6493	0.00313848	0.234299	-1.9152	3.06615	3.02753	3.10528	2.45008	1.92533	2.64557	2.35918	2.15384
WBGene00000637	WBGene00000637	WBGene00000637	col-61	182090	COLlagen [Source:UniProtKB/TrEMBL;Acc:Q17582]	-0.720836	-2.33051	-1.01392	0.329899	0.665533	-4.93916	-0.720836	-1.01392	0.329899	0.665533	-4.93916	-1.28106	-1.21934	-2.61225	-2.12995	-2.55224	-3.54119	-1.53413	-1.12505
WBGene00000638	WBGene00000638	WBGene00000638	col-62	172495	COLlagen [Source:UniProtKB/TrEMBL;Acc:Q93207]	-0.469452	2.62829	-2.4363	0.0306905	0.35416	-4.14339	-0.469452	-2.4363	0.0306905	0.35416	-4.14339	3.19299	2.67841	3.03776	2.61329	2.16473	2.153	2.30395	2.96198
WBGene00000639	WBGene00000639	WBGene00000639	col-63	172607	COLlagen [Source:UniProtKB/TrEMBL;Acc:Q94399]	-0.568308	2.46936	-3.47629	0.00434051	0.264348	-2.21245	-0.568308	-3.47629	0.00434051	0.264348	-2.21245	2.99828	2.44037	3.03776	2.67684	2.32957	2.13362	2.14542	2.08186
WBGene00000640	WBGene00000640	WBGene00000640	col-64	186127	COLlagen [Source:UniProtKB/TrEMBL;Acc:O02271]	0.36583	-0.810152	0.810453	0.432881	0.736431	-5.44282	0.36583	0.810453	0.432881	0.736431	-5.44282	-0.499102	-0.438664	-1.88439	-0.893	0.0390553	-1.17804	0.199403	-0.942382
WBGene00000641	WBGene00000641	WBGene00000641	col-65	187138	COLlagen [Source:UniProtKB/TrEMBL;Acc:Q9XUT4]	-0.332767	1.33844	-1.5097	0.156046	0.519488	-5.27704	-0.332767	-1.5097	0.156046	0.519488	-5.27704	1.60709	1.59741	1.75829	1.08615	0.727591	1.11294	1.6357	1.37493
WBGene00000644	WBGene00000644	WBGene00000644	col-68	173395	COLlagen [Source:UniProtKB/TrEMBL;Acc:O44796]	-0.118902	1.21175	-0.668175	0.516204	0.786591	-6.11071	-0.118902	-0.668175	0.516204	0.786591	-6.11071	1.3961	1.37175	1.22996	1.15472	1.39346	0.900065	1.07844	1.37493
WBGene00000645	WBGene00000645	WBGene00000645	col-69	186819	COLlagen [Source:UniProtKB/TrEMBL;Acc:Q9TZ57]	0.419706	-3.77369	0.496157	0.628417	0.847238	-5.00968	0.419706	0.496157	0.628417	0.847238	-5.00968	-2.29155	-2.86385	-3.44221	-4.15253	-3.14102	-3.54119	-2.71234	-2.24507
WBGene00000646	WBGene00000646	WBGene00000646	H17B01.2	186749		-1.97941	-4.2575	-2.46031	0.0293551	0.351206	-3.61729	-1.97941	-2.46031	0.0293551	0.351206	-3.61729	-3.11478	-2.70276	-2.61225	-2.64772	-4.15253	-4.15253	-3.50067	-3.51998
WBGene00000647	WBGene00000647	WBGene00000647	col-71	173695	COLlagen [Source:UniProtKB/TrEMBL;Acc:Q9N4U2]	-0.292466	3.57729	-1.99873	0.0679267	0.415529	-5.1049	-0.292466	-1.99873	0.0679267	0.415529	-5.1049	3.87007	3.42199	3.84087	3.85008	3.38202	3.0744	3.63476	3.58498
WBGene00000648	WBGene00000648	WBGene00000648	col-72	173698	COLlagen [Source:UniProtKB/TrEMBL;Acc:H2L0P1]	1.18515	-4.41594	1.20836	0.249331	0.606994	-4.59903	1.18515	1.20836	0.249331	0.606994	-4.59903	-4.15253	-3.78671	-3.44221	-3.46312	-2.55224	-2.78347	-2.71234	-4.15253
WBGene00000649	WBGene00000649	WBGene00000649	col-73	184366	COLlagen [Source:UniProtKB/TrEMBL;Acc:P91250]	-0.292794	3.85705	-1.8349	0.0904861	0.442233	-5.42553	-0.292794	-1.8349	0.0904861	0.442233	-5.42553	4.2594	3.62729	4.17958	4.04632	3.41717	3.72575	3.61599	4.01867
WBGene00000650	WBGene00000650	WBGene00000650	col-74	173989	COLlagen [Source:UniProtKB/TrEMBL;Acc:Q23422]	0.767435	2.24917	2.38103	0.0339905	0.361335	-4.15095	0.767435	2.38103	0.0339905	0.361335	-4.15095	1.02842	2.01735	2.10871	2.3464	2.01982	2.55378	3.53835	2.4921
WBGene00000652	WBGene00000652	WBGene00000652	col-76	174320	COLlagen [Source:UniProtKB/TrEMBL;Acc:Q21528]	0.335961	3.82523	2.91814	0.0124439	0.296953	-3.54868	0.335961	2.91814	0.0124439	0.296953	-3.54868	3.4762	3.58108	3.72467	3.89085	3.74681	3.991	4.14737	4.07803
WBGene00000653	WBGene00000653	WBGene00000653	col-77	174336	COLlagen [Source:UniProtKB/TrEMBL;Acc:Q21562]	-0.613684	3.47543	-3.72408	0.00272976	0.226774	-1.96115	-0.613684	-3.72408	0.00272976	0.226774	-1.96115	4.0536	3.54944	4.01057	3.57363	2.98397	2.84343	3.42644	3.40705
WBGene00000655	WBGene00000655	WBGene00000655	col-79	174650	Putative cuticle collagen 79 [Source:UniProtKB/Swiss-Prot;Acc:Q09233]	-0.682899	-1.01295	-1.6677	0.120284	0.480627	-4.49077	-0.682899	-1.6677	0.120284	0.480627	-4.49077	-0.225035	-0.880769	-0.754377	-0.359148	-1.13245	-2.09385	-0.517505	-1.12505
WBGene00000656	WBGene00000656	WBGene00000656	col-80	174652	Putative cuticle collagen 80 [Source:UniProtKB/Swiss-Prot;Acc:Q09456]	-0.123143	9.59249	-1.15784	0.268632	0.622992	-7.04581	-0.123143	-1.15784	0.268632	0.622992	-7.04581	9.78492	9.48711	9.69178	9.66322	9.61075	9.21944	9.45113	9.83216
WBGene00000657	WBGene00000657	WBGene00000657	col-81	174686	COLlagen [Source:UniProtKB/TrEMBL;Acc:Q20135]	-0.292895	5.77554	-2.04842	0.0621851	0.410059	-5.42922	-0.292895	-2.04842	0.0621851	0.410059	-5.42922	6.2523	5.5691	5.97268	5.93547	5.46469	5.3732	5.77907	5.86673
WBGene00000658	WBGene00000658	WBGene00000658	col-83	185221	COLlagen [Source:UniProtKB/TrEMBL;Acc:Q9NAQ4]	-0.0487625	-1.38451	-0.114009	0.911046	0.970839	-5.58348	-0.0487625	-0.114009	0.911046	0.970839	-5.58348	-1.18083	-1.27491	-1.15291	-1.20041	-1.04482	-0.996277	-0.731622	-2.24507
WBGene00000659	WBGene00000659	WBGene00000659	col-84	174824	COLlagen [Source:UniProtKB/TrEMBL;Acc:Q21437]	0.302375	-2.90201	0.401031	0.695187	0.884751	-5.17825	0.302375	0.401031	0.695187	0.884751	-5.17825	-3.11478	-2.86385	-2.08873	-2.12995	-1.13245	-3.54119	-2.71234	-2.0476
WBGene00000660	WBGene00000660	WBGene00000660	col-85	188672	COLlagen [Source:UniProtKB/TrEMBL;Acc:O18097]	-0.531527	-3.21273	-0.690952	0.502261	0.777293	-5.00723	-0.531527	-0.690952	0.502261	0.777293	-5.00723	-2.51745	-2.09086	-2.08873	-3.46312	-1.81223	-3.54119	-2.43675	-3.51998
WBGene00000661	WBGene00000661	WBGene00000661	col-86	190749	COLlagen [Source:UniProtKB/TrEMBL;Acc:Q9XVY1]	0.0536856	-1.42041	0.149916	0.88323	0.960622	-5.57032	0.0536856	0.149916	0.88323	0.960622	-5.57032	-1.08711	-1.39291	-1.54624	-1.0905	-1.22575	-1.17804	-1.28799	-1.33424
WBGene00000662	WBGene00000662	WBGene00000662	col-87	3565880	COLlagen [Source:UniProtKB/TrEMBL;Acc:Q7YTG4]	-0.481619	-3.33803	-0.563241	0.58326	0.822546	-5.04423	-0.481619	-0.563241	0.58326	0.822546	-5.04423	-2.78542	-3.04522	-1.88439	-2.64772	-4.15253	-2.51529	-2.71234	-2.0476
WBGene00000663	WBGene00000663	WBGene00000663	col-88	175170	COLlagen [Source:UniProtKB/TrEMBL;Acc:O44904]	-0.636308	2.09258	-3.03429	0.00999284	0.296829	-2.94382	-0.636308	-3.03429	0.00999284	0.296829	-2.94382	2.76686	2.38317	2.45773	2.05501	1.63816	1.28089	2.09208	2.18363
WBGene00000664	WBGene00000664	WBGene00000664	col-89	175627	COLlagen [Source:UniProtKB/TrEMBL;Acc:Q19528]	0.0906197	-1.17021	0.194831	0.848664	0.945633	-5.63274	0.0906197	0.194831	0.848664	0.945633	-5.63274	-0.175958	-1.3327	-1.15291	-1.59158	-0.96221	-1.9218	-0.731622	-0.38098
WBGene00000665	WBGene00000665	WBGene00000665	col-90	176117	Putative cuticle collagen 90 [Source:UniProtKB/Swiss-Prot;Acc:P34340]	-0.590786	0.082669	-1.70656	0.112673	0.470706	-4.68187	-0.590786	-1.70656	0.112673	0.470706	-4.68187	0.850356	0.31138	0.264138	0.295654	-0.273194	0.622715	0.199403	-1.12505
WBGene00000666	WBGene00000666	WBGene00000666	col-91	184269	Putative cuticle collagen 91 [Source:UniProtKB/Swiss-Prot;Acc:P34391]	-0.7602	0.829419	-2.40601	0.0324589	0.358022	-3.76548	-0.7602	-2.40601	0.0324589	0.358022	-3.76548	1.66211	0.967123	1.52716	0.830742	-0.376404	0.413675	0.814308	1.09045
WBGene00000667	WBGene00000667	WBGene00000667	col-92	176528	COLlagen [Source:UniProtKB/TrEMBL;Acc:Q9XVG3]	-0.410481	2.98068	-1.66062	0.121717	0.482178	-5.4831	-0.410481	-1.66062	0.121717	0.482178	-5.4831	3.58698	2.88901	3.26412	3.0809	2.62507	1.99015	3.13094	3.3425
WBGene00000668	WBGene00000668	WBGene00000668	col-93	259335	COLlagen [Source:UniProtKB/TrEMBL;Acc:Q9U348]	-0.0925453	9.10194	-0.800775	0.438259	0.739371	-7.36021	-0.0925453	-0.800775	0.438259	0.739371	-7.36021	9.31619	8.96911	9.20841	9.1107	9.08835	8.72941	8.99413	9.40009
WBGene00000669	WBGene00000669	WBGene00000669	col-94	259336	COLlagen [Source:UniProtKB/TrEMBL;Acc:Q9U349]	-0.0142218	4.73161	-0.0889864	0.930507	0.978299	-7.19932	-0.0142218	-0.0889864	0.930507	0.978299	-7.19932	5.08929	4.4182	4.83984	4.6712	4.72053	4.40273	4.61078	5.11866
WBGene00000670	WBGene00000670	WBGene00000670	col-95	176602	COLlagen [Source:UniProtKB/TrEMBL;Acc:Q86MP1]	0.0114346	7.91214	0.106388	0.916968	0.973055	-7.59893	0.0114346	0.106388	0.916968	0.973055	-7.59893	7.95489	7.75882	7.96656	7.95905	8.02868	7.5706	7.86699	8.1935
WBGene00000671	WBGene00000671	WBGene00000671	col-96	353461	COLlagen [Source:UniProtKB/TrEMBL;Acc:Q86MP2]	-0.0908656	2.85103	-0.741126	0.472349	0.758929	-6.49784	-0.0908656	-0.741126	0.472349	0.758929	-6.49784	2.99292	2.87632	2.99308	2.75254	2.71569	2.59687	2.95688	2.99035
WBGene00000672	WBGene00000672	WBGene00000672	col-97	176721	COLlagen [Source:UniProtKB/TrEMBL;Acc:O18286]	-0.262394	3.21077	-1.91513	0.0787007	0.427547	-5.1551	-0.262394	-1.91513	0.0787007	0.427547	-5.1551	3.36867	3.10848	3.64027	3.33841	2.90364	2.91328	3.28625	3.17961
WBGene00000673	WBGene00000673	WBGene00000673	col-98	176724	COLlagen [Source:UniProtKB/TrEMBL;Acc:O17805]	0.00444241	7.76841	0.0309866	0.975771	0.992416	-7.59257	0.00444241	0.0309866	0.975771	0.992416	-7.59257	7.84103	7.63072	7.86308	7.7406	7.82749	7.25748	7.81094	8.17817
WBGene00000674	WBGene00000674	WBGene00000674	col-99	185112	Putative cuticle collagen 99 [Source:UniProtKB/Swiss-Prot;Acc:O76368]	0.13508	3.46445	0.884751	0.393037	0.710678	-6.5295	0.13508	0.884751	0.393037	0.710678	-6.5295	3.30094	3.23074	3.60253	3.53128	3.65819	3.05393	3.6122	3.76979
WBGene00000675	WBGene00000675	WBGene00000675	col-101	176854	COLlagen [Source:UniProtKB/TrEMBL;Acc:O45105]	-0.176092	9.8957	-1.89644	0.0813144	0.430187	-6.04959	-0.176092	-1.89644	0.0813144	0.430187	-6.04959	10.0232	9.93917	10.0691	9.90638	9.91445	9.49355	9.77478	10.0455
WBGene00000677	WBGene00000677	WBGene00000677	col-103	176901	COLlagen [Source:UniProtKB/TrEMBL;Acc:O45114]	-0.175693	7.5072	-0.926594	0.371731	0.693989	-7.12323	-0.175693	-0.926594	0.371731	0.693989	-7.12323	7.58331	7.49468	7.64089	7.67012	7.56779	6.69085	7.44989	7.96282
WBGene00000678	WBGene00000678	WBGene00000678	col-104	176947	COLlagen [Source:UniProtKB/TrEMBL;Acc:O44174]	-0.194585	2.65646	-1.15343	0.270371	0.62334	-6.06044	-0.194585	-1.15343	0.270371	0.62334	-6.06044	2.96585	2.63384	2.95366	2.51238	2.14623	2.48663	2.81265	2.81748
WBGene00000679	WBGene00000679	WBGene00000679	col-105	186529	COLlagen [Source:UniProtKB/TrEMBL;Acc:O44173]	0.523308	-3.67702	0.64953	0.527784	0.792371	-4.96411	0.523308	0.64953	0.527784	0.792371	-4.96411	-4.15253	-2.70276	-2.96835	-2.64772	-2.55224	-3.11315	-2.71234	-3.08173
WBGene00000680	WBGene00000680	WBGene00000680	col-106	176955	COLlagen [Source:UniProtKB/TrEMBL;Acc:Q8MXT6]	-0.1067	9.39549	-0.83977	0.416853	0.726012	-7.34861	-0.1067	-0.83977	0.416853	0.726012	-7.34861	9.46085	9.37927	9.544	9.41518	9.39573	8.86007	9.43053	9.67901
WBGene00000681	WBGene00000681	WBGene00000681	col-107	176961	COLlagen [Source:UniProtKB/TrEMBL;Acc:Q86S35]	-0.0367309	2.38486	-0.147093	0.885411	0.961527	-6.65223	-0.0367309	-0.147093	0.885411	0.961527	-6.65223	2.7027	1.94014	2.78421	2.35614	1.93614	1.91268	2.86446	2.67796
WBGene00000683	WBGene00000683	WBGene00000683	col-109	176988	COLlagen [Source:UniProtKB/TrEMBL;Acc:Q9N527]	-0.328503	2.01558	-1.77273	0.100692	0.458573	-5.07922	-0.328503	-1.77273	0.100692	0.458573	-5.07922	2.22486	1.94014	2.33012	2.3464	1.5704	1.52354	2.18671	2.12343
WBGene00000684	WBGene00000684	WBGene00000684	col-110	177225	COLlagen [Source:UniProtKB/TrEMBL;Acc:Q19592]	-0.132563	0.305086	-0.513021	0.616907	0.841241	-5.94462	-0.132563	-0.513021	0.616907	0.841241	-5.94462	0.0878857	0.109175	0.797005	0.830742	0.0786178	0.206706	0.315654	0.40587
WBGene00000685	WBGene00000685	WBGene00000685	col-111	177230	COLlagen [Source:UniProtKB/TrEMBL;Acc:U4PM21]	-0.191977	1.51919	-0.849583	0.411577	0.723048	-6.05707	-0.191977	-0.849583	0.411577	0.723048	-6.05707	1.593	1.76522	1.84704	1.2828	1.74037	0.829555	1.85649	1.40895
WBGene00000687	WBGene00000687	WBGene00000687	col-113	177487	COLlagen [Source:UniProtKB/TrEMBL;Acc:M1ZJS7]	-0.326394	1.17134	-1.41617	0.181225	0.547835	-5.35415	-0.326394	-1.41617	0.181225	0.547835	-5.35415	1.36327	1.24907	1.61402	1.22018	0.424015	0.967288	1.55915	1.19164
WBGene00000689	WBGene00000689	WBGene00000689	col-115	189843	COLlagen [Source:UniProtKB/TrEMBL;Acc:Q9N3X9]	-0.0334076	0.122686	-0.146058	0.886211	0.961992	-6.01679	-0.0334076	-0.146058	0.886211	0.961992	-6.01679	0.276006	0.151947	0.12909	0.212316	-0.0434813	-0.0350099	0.423232	0.301072
WBGene00000690	WBGene00000690	WBGene00000690	col-116	184617	COLlagen [Source:UniProtKB/TrEMBL;Acc:O61525]	-0.125894	0.987422	-0.739035	0.473573	0.75938	-5.99767	-0.125894	-0.739035	0.473573	0.75938	-5.99767	0.942133	1.10412	1.06709	1.19869	0.935804	0.853443	1.07844	0.958839
WBGene00000691	WBGene00000691	WBGene00000691	col-117	177694	COLlagen; COLlagen structural [Source:UniProtKB/TrEMBL;Acc:G5EDG6]	-0.155384	0.0528146	-0.466235	0.64909	0.8602	-5.89473	-0.155384	-0.466235	0.64909	0.8602	-5.89473	0.674196	-0.288137	0.426538	0.077522	-0.672243	0.243329	0.555225	-0.116175
WBGene00000692	WBGene00000692	WBGene00000692	col-118	177699	COLlagen [Source:UniProtKB/TrEMBL;Acc:A5JYR8]	-0.0898497	3.59118	-0.871082	0.400175	0.71531	-6.56968	-0.0898497	-0.871082	0.400175	0.71531	-6.56968	3.77656	3.60629	3.57681	3.60256	3.52849	3.3552	3.56991	3.75333
WBGene00000693	WBGene00000693	WBGene00000693	col-119	177715	COLlagen [Source:UniProtKB/TrEMBL;Acc:Q18799]	-0.012796	10.3475	-0.130603	0.898173	0.96614	-7.77309	-0.012796	-0.130603	0.898173	0.96614	-7.77309	10.5016	10.2615	10.3842	10.2727	10.381	10.0748	10.2608	10.6442
WBGene00000694	WBGene00000694	WBGene00000694	col-120	177748	COLlagen [Source:UniProtKB/TrEMBL;Acc:Q9XWR2]	-0.403826	2.46167	-2.11522	0.0551744	0.399453	-4.65105	-0.403826	-2.11522	0.0551744	0.399453	-4.65105	2.91579	2.62627	2.93353	2.20266	1.91444	2.17212	2.66704	2.35047
WBGene00000695	WBGene00000695	WBGene00000695	col-121	177771	COLlagen [Source:UniProtKB/TrEMBL;Acc:Q20880]	0.266206	2.61888	1.36636	0.19597	0.561593	-5.80106	0.266206	1.36636	0.19597	0.561593	-5.80106	2.0084	2.54034	2.50395	2.93256	2.31308	2.94141	2.98641	2.80476
WBGene00000696	WBGene00000696	WBGene00000696	col-122	177789	COLlagen [Source:UniProtKB/TrEMBL;Acc:Q22183]	-0.0622745	10.0421	-0.435254	0.670819	0.871722	-7.66122	-0.0622745	-0.435254	0.670819	0.871722	-7.66122	10.2154	9.85935	10.1484	10.0819	10.0541	9.53413	10.0127	10.4311
WBGene00000697	WBGene00000697	WBGene00000697	col-123	177823	COLlagen [Source:UniProtKB/TrEMBL;Acc:Q23222]	0.211793	-3.57413	0.232834	0.81967	0.934841	-5.10468	0.211793	0.232834	0.81967	0.934841	-5.10468	-4.15253	-2.09086	-2.96835	-2.64772	-2.8168	-3.54119	-1.83109	-3.08173
WBGene00000698	WBGene00000698	WBGene00000698	col-124	177901	COLlagen [Source:UniProtKB/TrEMBL;Acc:Q9NAR3]	-0.100189	9.82283	-0.842318	0.415479	0.72506	-7.37596	-0.100189	-0.842318	0.415479	0.72506	-7.37596	10.0617	9.67064	9.92805	9.84329	9.78907	9.48897	9.65166	10.1497
WBGene00000699	WBGene00000699	WBGene00000699	col-125	178029	COLlagen [Source:UniProtKB/TrEMBL;Acc:Q18302]	-0.38646	3.30714	-1.76325	0.102335	0.460086	-5.40957	-0.38646	-1.76325	0.102335	0.460086	-5.40957	3.85834	3.2157	3.68509	3.3036	2.49222	2.93583	3.59313	3.42378
WBGene00000702	WBGene00000702	WBGene00000702	col-128	178076	COLlagen [Source:UniProtKB/TrEMBL;Acc:Q19368]	0.232064	-2.66013	0.374813	0.714099	0.893558	-5.23154	0.232064	0.374813	0.714099	0.893558	-5.23154	-2.09627	-2.55786	-1.88439	-2.99857	-2.32876	-3.11315	-1.67499	-1.71894
WBGene00000703	WBGene00000703	WBGene00000703	col-129	178155	COLlagen [Source:UniProtKB/TrEMBL;Acc:Q21556]	-0.30158	6.26313	-2.14473	0.0523187	0.394453	-5.33289	-0.30158	-2.14473	0.0523187	0.394453	-5.33289	6.68434	6.16822	6.45503	6.37274	6.08226	5.75879	6.07344	6.51656
WBGene00000704	WBGene00000704	WBGene00000704	col-130	178193	COLlagen [Source:UniProtKB/TrEMBL;Acc:Q19218]	-0.508837	1.306	-2.56572	0.0241274	0.337205	-3.60652	-0.508837	-2.56572	0.0241274	0.337205	-3.60652	1.76623	1.45096	1.83262	1.30308	1.0195	0.703795	1.32029	1.24911
WBGene00000705	WBGene00000705	WBGene00000705	col-131	178254	COLlagen [Source:UniProtKB/TrEMBL;Acc:Q18537]	0.739177	-2.68978	0.834304	0.419811	0.727764	-5.00691	0.739177	0.834304	0.419811	0.727764	-5.00691	-4.15253	-1.81896	-1.70543	-2.12995	-2.8168	-2.51529	-1.40582	-1.12505
WBGene00000706	WBGene00000706	WBGene00000706	col-132	183347	COLlagen [Source:UniProtKB/TrEMBL;Acc:Q18536]	0.0523652	-1.73908	0.106884	0.916582	0.973004	-5.49251	0.0523652	0.106884	0.916582	0.973004	-5.49251	-2.29155	-1.16583	-0.754377	-2.12995	-1.54844	-1.9218	-1.28799	-1.22585
WBGene00000707	WBGene00000707	WBGene00000707	col-133	186083	COLlagen [Source:UniProtKB/TrEMBL;Acc:Q9XUE9]	-0.483572	3.22341	-2.45158	0.0298338	0.353379	-4.25344	-0.483572	-2.45158	0.0298338	0.353379	-4.25344	3.97701	3.0304	3.70501	3.27308	2.87022	2.86121	2.93886	3.18453
WBGene00000708	WBGene00000708	WBGene00000708	col-135	3565413	COLlagen [Source:UniProtKB/TrEMBL;Acc:G3MU58]	-0.230519	6.1458	-2.30582	0.0390308	0.370455	-5.04301	-0.230519	-2.30582	0.0390308	0.370455	-5.04301	6.41029	6.12527	6.20728	6.31773	6.0453	5.81004	5.94018	6.31713
WBGene00000710	WBGene00000710	WBGene00000710	col-137	190149	COLlagen [Source:UniProtKB/TrEMBL;Acc:Q9NAE0]	-0.683242	0.18247	-2.82923	0.0147159	0.302595	-2.93009	-0.683242	-2.82923	0.0147159	0.302595	-2.93009	0.80218	0.454934	0.606785	0.412276	-0.48757	-0.0350099	0.158474	-0.0225133
WBGene00000711	WBGene00000711	WBGene00000711	col-138	183722	COLlagen [Source:UniProtKB/TrEMBL;Acc:A3QM98]	-0.418687	2.97185	-2.32548	0.0376482	0.367061	-4.41678	-0.418687	-2.32548	0.0376482	0.367061	-4.41678	3.50282	2.84733	3.45504	3.03918	2.56366	2.88458	2.48866	3.05623
WBGene00000712	WBGene00000712	WBGene00000712	col-139	178857	COLlagen [Source:UniProtKB/TrEMBL;Acc:Q20282]	-0.317018	5.81751	-1.92084	0.0779176	0.427547	-5.64164	-0.317018	-1.92084	0.0779176	0.427547	-5.64164	6.4123	5.66081	5.9947	5.86815	5.48507	5.35866	5.70462	6.06445
WBGene00000713	WBGene00000713	WBGene00000713	col-140	178971	COLlagen [Source:UniProtKB/TrEMBL;Acc:Q19813]	-0.0459981	10.239	-0.515398	0.615293	0.840492	-7.63365	-0.0459981	-0.515398	0.615293	0.840492	-7.63365	10.3802	10.1399	10.313	10.2214	10.2474	9.96689	10.1666	10.4767
WBGene00000714	WBGene00000714	WBGene00000714	col-141	188515	COLlagen [Source:UniProtKB/TrEMBL;Acc:O17035]	-0.609238	-2.1316	-1.05811	0.31008	0.65386	-4.93588	-0.609238	-1.05811	0.31008	0.65386	-4.93588	-1.08711	-1.81896	-0.754377	-2.64772	-2.32876	-1.6292	-2.43675	-2.24507
WBGene00000715	WBGene00000715	WBGene00000715	col-142	188514	COLlagen [Source:UniProtKB/TrEMBL;Acc:O17036]	-0.0714018	4.97145	-0.745918	0.46955	0.757134	-6.95471	-0.0714018	-0.745918	0.46955	0.757134	-6.95471	5.13377	4.93918	5.05538	4.91637	4.88716	4.82439	4.81388	5.21675
WBGene00000716	WBGene00000716	WBGene00000716	col-143	179073	COLlagen [Source:UniProtKB/TrEMBL;Acc:O17038]	-0.060676	8.97545	-0.544386	0.59578	0.829155	-7.5301	-0.060676	-0.544386	0.59578	0.829155	-7.5301	9.10834	8.84156	9.06123	9.02362	8.98519	8.60828	8.89503	9.28129
WBGene00000717	WBGene00000717	WBGene00000717	col-144	179296	COLlagen [Source:UniProtKB/TrEMBL;Acc:Q17458]	-0.0740977	3.34132	-0.468122	0.647777	0.859305	-6.78889	-0.0740977	-0.468122	0.647777	0.859305	-6.78889	3.6665	3.10577	3.60677	3.21539	3.07969	3.10458	3.59697	3.40283
WBGene00000718	WBGene00000718	WBGene00000718	col-145	179297	Putative cuticle collagen 145 [Source:UniProtKB/Swiss-Prot;Acc:Q17459]	-0.643805	1.82112	-2.51758	0.0263921	0.34253	-3.80425	-0.643805	-2.51758	0.0263921	0.34253	-3.80425	2.48348	1.79925	2.50395	1.93017	1.0596	1.15199	1.62071	2.16384
WBGene00000719	WBGene00000719	WBGene00000719	col-146	188178	COLlagen [Source:UniProtKB/TrEMBL;Acc:Q22260]	-0.597377	2.00926	-2.3708	0.0346373	0.361903	-4.10453	-0.597377	-2.3708	0.0346373	0.361903	-4.10453	3.01423	1.94622	2.07235	2.32673	1.6644	1.28089	1.79106	2.10279
WBGene00000720	WBGene00000720	WBGene00000720	col-147	179351	COLlagen [Source:UniProtKB/TrEMBL;Acc:Q22256]	-0.608469	3.15212	-3.11165	0.00863368	0.291188	-3.03507	-0.608469	-3.11165	0.00863368	0.291188	-3.03507	3.81348	3.02466	3.60253	3.50962	2.75895	2.44793	2.92673	3.18943
WBGene00000722	WBGene00000722	WBGene00000722	col-149	179431	COLlagen [Source:UniProtKB/TrEMBL;Acc:Q17417]	0.117136	1.52455	0.44624	0.663077	0.868034	-6.3263	0.117136	0.44624	0.663077	0.868034	-6.3263	2.10091	1.22923	1.11553	1.56062	1.83581	0.922822	1.66522	1.93782
WBGene00000723	WBGene00000723	WBGene00000723	col-150	181814	COLlagen [Source:UniProtKB/TrEMBL;Acc:Q17418]	-0.0990278	1.97984	-0.658424	0.522241	0.789082	-6.32948	-0.0990278	-0.658424	0.522241	0.789082	-6.32948	2.06052	2.18633	1.94411	1.94315	2.04	2.10405	1.62071	2.06061
WBGene00000724	WBGene00000724	WBGene00000724	col-151	179448	COLlagen [Source:UniProtKB/TrEMBL;Acc:Q17402]	-0.375562	-2.94802	-0.537335	0.600497	0.831396	-5.12001	-0.375562	-0.537335	0.600497	0.831396	-5.12001	-2.51745	-1.66254	-2.61225	-2.99857	-1.81223	-3.54119	-2.20545	-2.74605
WBGene00000725	WBGene00000725	WBGene00000725	col-152	185212	COLlagen [Source:UniProtKB/TrEMBL;Acc:Q19979]	-0.209636	-2.17262	-0.337167	0.7416	0.905728	-5.34361	-0.209636	-0.337167	0.7416	0.905728	-5.34361	-2.09627	-1.21934	-1.88439	-2.36573	-1.96474	-3.11315	-1.67499	-0.859049
WBGene00000726	WBGene00000726	WBGene00000726	col-153	179517	COLlagen [Source:UniProtKB/TrEMBL;Acc:Q19514]	-0.182169	2.61494	-1.59491	0.135762	0.497537	-5.49216	-0.182169	-1.59491	0.135762	0.497537	-5.49216	2.76686	2.79432	2.60919	2.66122	2.55667	2.47897	2.43825	2.69185
WBGene00000727	WBGene00000727	WBGene00000727	col-154	186300	COLlagen [Source:UniProtKB/TrEMBL;Acc:Q20805]	-0.498253	0.987212	-2.18134	0.0489691	0.387775	-4.17987	-0.498253	-2.18134	0.0489691	0.387775	-4.17987	1.52042	1.12574	1.4909	0.964093	1.1736	0.34793	0.586419	0.935688
WBGene00000728	WBGene00000728	WBGene00000728	col-155	186301	Putative cuticle collagen 155 [Source:UniProtKB/Swiss-Prot;Acc:Q21184]	-0.167252	3.89605	-1.80124	0.0958896	0.452608	-5.48813	-0.167252	-1.80124	0.0958896	0.452608	-5.48813	4.14576	3.94106	3.98146	3.87061	3.8245	3.78284	3.70039	3.95389
WBGene00000729	WBGene00000729	WBGene00000729	col-156	186439	COLlagen [Source:UniProtKB/TrEMBL;Acc:Q20927]	-0.334359	-0.0692635	-1.02147	0.326447	0.662768	-5.45941	-0.334359	-1.02147	0.326447	0.662768	-5.45941	0.674196	-0.204825	0.572492	-0.296771	-0.430916	-0.272871	-0.452656	0.371776
WBGene00000730	WBGene00000730	WBGene00000730	col-157	188426	COLlagen [Source:UniProtKB/TrEMBL;Acc:Q22393]	-0.128139	1.11211	-0.500974	0.625119	0.846369	-6.18086	-0.128139	-0.500974	0.625119	0.846369	-6.18086	1.75362	0.788888	1.37629	1.01416	0.624439	1.11294	1.01106	1.44218
WBGene00000731	WBGene00000731	WBGene00000731	col-158	179619	COLlagen [Source:UniProtKB/TrEMBL;Acc:O17734]	-0.674711	2.828	-3.22056	0.00702809	0.279299	-2.7605	-0.674711	-3.22056	0.00702809	0.279299	-2.7605	3.02476	2.92953	3.61942	3.20465	2.80685	1.85469	2.46367	2.79193
WBGene00000732	WBGene00000732	WBGene00000732	col-159	179803	COLlagen [Source:UniProtKB/TrEMBL;Acc:Q20922]	-0.436336	5.53266	-4.17976	0.00117866	0.187412	-1.47696	-0.436336	-4.17976	0.00117866	0.187412	-1.47696	5.96837	5.52097	5.73564	5.81087	5.30915	5.11365	5.31184	5.50127
WBGene00000733	WBGene00000733	WBGene00000733	col-160	179804	COLlagen [Source:UniProtKB/TrEMBL;Acc:Q20921]	-0.140938	8.90883	-1.54048	0.148437	0.510714	-6.5123	-0.140938	-1.54048	0.148437	0.510714	-6.5123	9.07578	8.79867	9.02176	9.034	8.86076	8.57421	8.84219	9.0643
WBGene00000734	WBGene00000734	WBGene00000734	col-161	179812	COLlagen [Source:UniProtKB/TrEMBL;Acc:O17686]	-0.582152	2.85623	-2.94416	0.0118475	0.296851	-3.28	-0.582152	-2.94416	0.0118475	0.296851	-3.28	3.57269	2.82107	3.29073	3.00245	2.48487	2.11398	2.76572	2.86728
WBGene00000735	WBGene00000735	WBGene00000735	col-162	179825	COLlagen [Source:UniProtKB/TrEMBL;Acc:Q9U2P5]	-0.466368	2.44077	-2.21874	0.0457563	0.382854	-4.47162	-0.466368	-2.21874	0.0457563	0.382854	-4.47162	2.95487	2.45325	2.84293	2.52106	1.83581	1.78186	2.52936	2.69874
WBGene00000738	WBGene00000738	WBGene00000738	col-165	180710	COLlagen [Source:UniProtKB/TrEMBL;Acc:Q966K5]	0.654952	2.4568	1.87421	0.0845253	0.433156	-5.03646	0.654952	1.87421	0.0845253	0.433156	-5.03646	1.16802	2.54837	2.40023	2.3366	2.04999	2.80719	3.72863	2.71243
WBGene00000739	WBGene00000739	WBGene00000739	col-166	180902	COLlagen [Source:UniProtKB/TrEMBL;Acc:Q86FL7]	0.0537531	3.9386	0.441916	0.66612	0.869938	-6.9393	0.0537531	0.441916	0.66612	0.869938	-6.9393	4.01185	3.69031	3.96503	4.04331	3.81282	3.73863	4.11565	4.16272
WBGene00000740	WBGene00000740	WBGene00000740	col-167	180907	COLlagen [Source:UniProtKB/TrEMBL;Acc:Q22379]	-0.249076	1.41958	-1.16862	0.264421	0.619667	-5.71595	-0.249076	-1.16862	0.264421	0.619667	-5.71595	1.67554	1.31642	1.86131	1.47383	0.846952	1.1326	1.60557	1.62697
WBGene00000741	WBGene00000741	WBGene00000741	col-168	180908	COLlagen [Source:UniProtKB/TrEMBL;Acc:Q22380]	-0.115678	0.208071	-0.387497	0.704924	0.889209	-5.97378	-0.115678	-0.387497	0.704924	0.889209	-5.97378	0.619645	-0.151842	0.797005	0.168769	-0.323876	0.34793	0.523341	0.10748
WBGene00000742	WBGene00000742	WBGene00000742	col-169	180909	COLlagen [Source:UniProtKB/TrEMBL;Acc:Q86NE4]	0.142303	-0.0662856	0.497553	0.62746	0.846966	-5.84959	0.142303	0.497553	0.62746	0.846966	-5.84959	0.310856	-0.317012	-0.246048	0.029639	0.0390553	-0.496168	0.388256	0.264376
WBGene00000743	WBGene00000743	WBGene00000743	col-170	353462	COLlagen [Source:UniProtKB/TrEMBL;Acc:Q86NE3]	-0.68082	-0.952247	-1.74217	0.106076	0.463928	-4.40868	-0.68082	-1.74217	0.106076	0.463928	-4.40868	-0.383157	-0.346477	-0.754377	-0.71931	-1.67431	-1.38606	-1.28799	-0.116175
WBGene00000745	WBGene00000745	WBGene00000745	col-172	180934	COLlagen [Source:UniProtKB/TrEMBL;Acc:Q20142]	-0.407756	-1.79413	-0.871136	0.400147	0.71531	-5.15016	-0.407756	-0.871136	0.400147	0.71531	-5.15016	-1.50519	-1.45574	-1.27249	-1.44908	-2.1353	-2.28924	-0.731622	-1.87393
WBGene00000746	WBGene00000746	WBGene00000746	col-173	180960	COLlagen [Source:UniProtKB/TrEMBL;Acc:Q20270]	0.114799	-0.407883	0.353338	0.729738	0.900912	-5.81166	0.114799	0.353338	0.729738	0.900912	-5.81166	0.0471281	-0.407276	-1.15291	-0.019888	-0.273194	0.0909042	-0.585407	-0.323988
WBGene00000747	WBGene00000747	WBGene00000747	col-174	181014	COLlagen [Source:UniProtKB/TrEMBL;Acc:Q9GYP3]	-0.0469574	-0.903432	-0.116319	0.909253	0.970124	-5.72085	-0.0469574	-0.116319	0.909253	0.970124	-5.72085	-1.08711	-0.47075	-0.442441	-1.20041	-0.809954	-0.760469	0.0282201	-1.57899
WBGene00000748	WBGene00000748	WBGene00000748	col-175	24104282	COLlagen [Source:UniProtKB/TrEMBL;Acc:Q18480]	-0.459995	2.36677	-2.1317	0.0535621	0.397277	-4.59887	-0.459995	-2.1317	0.0535621	0.397277	-4.59887	2.85805	2.41864	3.0124	2.16991	1.67734	2.01154	2.47205	2.41048
WBGene00000749	WBGene00000749	WBGene00000749	col-176	181219	COLlagen [Source:UniProtKB/TrEMBL;Acc:Q23263]	-0.622127	-0.437077	-1.80835	0.0947253	0.450521	-4.42211	-0.622127	-1.80835	0.0947253	0.450521	-4.42211	0.0878857	-0.126063	-0.0732148	-0.124354	-0.323876	-1.0843	0.158474	-1.33424
WBGene00000750	WBGene00000750	WBGene00000750	col-177	181290	COLlagen [Source:UniProtKB/TrEMBL;Acc:Q21039]	-0.0310322	-0.761192	-0.0864307	0.932497	0.978608	-5.76564	-0.0310322	-0.0864307	0.932497	0.978608	-5.76564	-1.18083	-0.288137	-0.246048	-0.988373	-0.809954	-0.996277	-0.656663	-0.116175
WBGene00000751	WBGene00000751	WBGene00000751	col-178	181307	COLlagen [Source:UniProtKB/TrEMBL;Acc:O17641]	-0.00694983	9.89309	-0.0577028	0.9549	0.985297	-7.75098	-0.00694983	-0.0577028	0.9549	0.985297	-7.75098	10.0377	9.75524	9.96074	9.84025	9.84986	9.59689	9.7859	10.3187
WBGene00000752	WBGene00000752	WBGene00000752	col-179	181308	COLlagen [Source:UniProtKB/TrEMBL;Acc:O17642]	-0.137945	8.20264	-1.23624	0.239157	0.599891	-6.85171	-0.137945	-1.23624	0.239157	0.599891	-6.85171	8.39569	8.25252	8.333	8.10373	8.06622	7.84235	8.12692	8.50229
WBGene00000753	WBGene00000753	WBGene00000753	col-180	181356	COLlagen [Source:UniProtKB/TrEMBL;Acc:Q18620]	-0.327343	1.60332	-1.3156	0.211992	0.578194	-5.59342	-0.327343	-1.3156	0.211992	0.578194	-5.59342	2.26095	1.52604	2.0476	1.36227	1.36174	0.922822	1.60557	1.90243
WBGene00000754	WBGene00000754	WBGene00000754	col-181	181378	COLlagen [Source:UniProtKB/TrEMBL;Acc:Q2XN04]	-0.0411393	9.9824	-0.361712	0.723625	0.898429	-7.68851	-0.0411393	-0.361712	0.723625	0.898429	-7.68851	10.0835	9.80888	10.0825	10.049	9.94018	9.639	9.93402	10.3226
WBGene00000755	WBGene00000755	WBGene00000755	col-182	187723	COLlagen [Source:UniProtKB/TrEMBL;Acc:Q21855]	0.487203	-1.45864	1.03689	0.319484	0.657932	-5.09613	0.487203	1.03689	0.319484	0.657932	-5.09613	-0.999106	-2.09086	-0.754377	-1.92734	-1.67431	-1.27831	-0.731622	-0.859049
WBGene00000757	WBGene00000757	WBGene00000757	col-184	181470	COLlagen [Source:UniProtKB/TrEMBL;Acc:Q19470]	-0.144619	9.30294	-1.19918	0.252758	0.60872	-6.97818	-0.144619	-1.19918	0.252758	0.60872	-6.97818	9.53946	9.22558	9.43452	9.31004	9.2706	8.85564	9.19975	9.58867
WBGene00000759	WBGene00000759	WBGene00000759	col-186	184015	COLlagen [Source:UniProtKB/TrEMBL;Acc:Q19050]	-0.269662	-0.342019	-0.78884	0.44495	0.743512	-5.58555	-0.269662	-0.78884	0.44495	0.743512	-5.58555	0.00518548	0.0196282	0.0811107	-0.71931	-0.224232	-0.760469	-0.894345	0.371776
WBGene00000760	WBGene00000760	WBGene00000760	col-187	181685	COLlagen [Source:UniProtKB/TrEMBL;Acc:Q18327]	-0.37843	-1.67393	-0.863572	0.404134	0.718185	-5.18226	-0.37843	-0.863572	0.404134	0.718185	-5.18226	-1.50519	-1.27491	-1.54624	-0.988373	-1.67431	-1.7681	-0.894345	-2.24507
WBGene00000761	WBGene00000761	WBGene00000761	coq-1	172190	COenzyme Q (Ubiquinone) biosynthesis [Source:UniProtKB/TrEMBL;Acc:P91093]	0.0709852	5.03264	0.708133	0.491892	0.770674	-6.99434	0.0709852	0.708133	0.491892	0.770674	-6.99434	4.83324	5.0599	5.04447	5.05437	5.15922	5.1333	5.22283	4.76845
WBGene00000762	WBGene00000762	WBGene00000762	coq-2	175969	4-hydroxybenzoate polyprenyltransferase, mitochondrial [Source:UniProtKB/Swiss-Prot;Acc:Q8I7J4]	0.0018641	5.01351	0.023687	0.981477	0.994871	-7.25471	0.0018641	0.023687	0.981477	0.994871	-7.25471	5.18398	4.94299	5.0382	4.90314	5.08103	5.01251	4.90948	5.05159
WBGene00000763	WBGene00000763	WBGene00000763	coq-3	178403	Ubiquinone biosynthesis O-methyltransferase, mitochondrial [Source:UniProtKB/TrEMBL;Acc:O18235]	0.00732478	4.4506	0.0843805	0.934094	0.979195	-7.14573	0.00732478	0.0843805	0.934094	0.979195	-7.14573	4.51987	4.35325	4.41792	4.52561	4.39193	4.38235	4.38324	4.65254
WBGene00000764	WBGene00000764	WBGene00000764	coq-4	171966	Ubiquinone biosynthesis protein coq-4, mitochondrial [Source:UniProtKB/Swiss-Prot;Acc:P91428]	-0.197892	4.00894	-2.44457	0.030224	0.353379	-4.44312	-0.197892	-2.44457	0.030224	0.353379	-4.44312	4.10663	4.07767	4.0516	4.21904	3.92288	3.97475	3.92749	3.82122
WBGene00000765	WBGene00000765	WBGene00000765	coq-5	176099	2-methoxy-6-polyprenyl-1,4-benzoquinol methylase, mitochondrial [Source:UniProtKB/Swiss-Prot;Acc:P34666]	-0.105225	6.6248	-1.26379	0.229429	0.590024	-6.6744	-0.105225	-1.26379	0.229429	0.590024	-6.6744	6.81299	6.80127	6.56704	6.51266	6.57946	6.55039	6.44557	6.73387
WBGene00000766	WBGene00000766	WBGene00000766	coq-6	179316	Ubiquinone biosynthesis monooxygenase COQ6, mitochondrial [Source:UniProtKB/Swiss-Prot;Acc:O01884]	-0.043476	5.49549	-0.488148	0.633919	0.850517	-7.20721	-0.043476	-0.488148	0.633919	0.850517	-7.20721	5.62582	5.51125	5.47523	5.46092	5.36921	5.75404	5.35889	5.41915
WBGene00000767	WBGene00000767	WBGene00000767	coq-8	175647	Atypical kinase coq-8, mitochondrial [Source:UniProtKB/Swiss-Prot;Acc:Q18486]	0.0470917	7.20973	0.790741	0.44388	0.742949	-7.21526	0.0470917	0.790741	0.44388	0.742949	-7.21526	7.28966	7.16423	7.1888	7.10439	7.19372	7.35509	7.18153	7.20365
WBGene00000768	WBGene00000768	WBGene00000768	cor-1	176440	Coronin-like protein cor-1 [Source:UniProtKB/Swiss-Prot;Acc:Q21624]	0.125262	3.57864	1.27838	0.224408	0.586162	-6.14063	0.125262	1.27838	0.224408	0.586162	-6.14063	3.57985	3.44582	3.46909	3.61478	3.79808	3.57945	3.48968	3.69248
WBGene00000770	WBGene00000770	WBGene00000770	cpb-1	176310	Cytoplasmic polyadenylation element-binding protein 1 [Source:UniProtKB/Swiss-Prot;Acc:Q03571]	0.074664	6.27727	1.09321	0.294978	0.642586	-6.82843	0.074664	1.09321	0.294978	0.642586	-6.82843	6.29481	6.14492	6.21564	6.32084	6.43596	6.3083	6.32534	6.17855
WBGene00000771	WBGene00000771	WBGene00000771	cpb-2	174027	Cytoplasmic polyadenylation element-binding protein 2 [Source:UniProtKB/Swiss-Prot;Acc:Q18317]	-0.239793	0.820535	-1.05386	0.311945	0.654236	-5.67381	-0.239793	-1.05386	0.311945	0.654236	-5.67381	1.47504	0.69077	0.85522	0.93839	0.676937	0.536807	1.01106	0.652997
WBGene00000772	WBGene00000772	WBGene00000772	cpb-3	172244	Cytoplasmic polyadenylation element-binding protein 3 [Source:UniProtKB/Swiss-Prot;Acc:O01835]	0.0422227	7.68744	0.762497	0.459949	0.751962	-7.28014	0.0422227	0.762497	0.459949	0.751962	-7.28014	7.71701	7.61671	7.65453	7.68348	7.83383	7.70366	7.65989	7.63272
WBGene00000773	WBGene00000773	WBGene00000773	cpf-1	174378	Cleavage and Polyadenylation Factor [Source:UniProtKB/TrEMBL;Acc:Q19864]	-0.0178879	6.77972	-0.318362	0.755481	0.91228	-7.44633	-0.0178879	-0.318362	0.755481	0.91228	-7.44633	6.83448	6.83344	6.77407	6.70927	6.79557	6.83392	6.78002	6.68134
WBGene00000774	WBGene00000774	WBGene00000774	cpf-2	176742	Cleavage and Polyadenylation Factor [Source:UniProtKB/TrEMBL;Acc:O45577]	0.00558265	6.52583	0.0956839	0.925293	0.976336	-7.46743	0.00558265	0.0956839	0.925293	0.976336	-7.46743	6.51114	6.42629	6.55721	6.61304	6.57428	6.47155	6.54767	6.51069
WBGene00000775	WBGene00000775	WBGene00000775	cpin-1	185473	CyPIN (Guanine aminohydrolase) homolog [Source:UniProtKB/TrEMBL;Acc:Q20166]	0.151111	3.30599	1.14352	0.274309	0.626538	-6.23358	0.151111	1.14352	0.274309	0.626538	-6.23358	3.10141	3.31078	3.24791	3.27308	3.20117	3.78284	3.35125	3.22805
WBGene00000776	WBGene00000776	WBGene00000776	cpl-1	180111	CathePsin L family [Source:UniProtKB/TrEMBL;Acc:H9G333]	0.0972965	9.81492	1.39412	0.187633	0.553175	-6.77394	0.0972965	1.39412	0.187633	0.553175	-6.77394	9.84193	9.56719	9.81131	9.85884	9.85348	9.79824	9.79004	9.99885
WBGene00000777	WBGene00000777	WBGene00000777	cpn-1	172660	CPN-1; CalPoNin [Source:UniProtKB/TrEMBL;Acc:G5EFB5]	0.0458466	8.08259	0.799637	0.438894	0.739758	-7.28298	0.0458466	0.799637	0.438894	0.739758	-7.28298	8.11181	8.0257	8.06215	8.04266	8.04219	8.25329	8.01548	8.1092
WBGene00000778	WBGene00000778	WBGene00000778	cpn-2	173424	Transgelin [Source:UniProtKB/TrEMBL;Acc:A0A0K3AWU9]	0.111783	1.9676	0.696228	0.499063	0.774841	-6.30157	0.111783	0.696228	0.499063	0.774841	-6.30157	1.94325	2.02312	1.90331	1.79349	1.70289	2.28182	2.26592	1.94942
WBGene00000779	WBGene00000779	WBGene00000779	cpn-3	171986	CalPoNin [Source:UniProtKB/TrEMBL;Acc:O01542]	-0.198322	7.83341	-1.93525	0.0759739	0.426763	-5.83449	-0.198322	-1.93525	0.0759739	0.426763	-5.83449	7.94522	7.81178	7.93275	8.05205	7.81455	7.43073	7.65576	8.02652
WBGene00000780	WBGene00000780	WBGene00000780	cpn-4	172996	CalPoNin [Source:UniProtKB/TrEMBL;Acc:O44727]	-0.108431	4.08146	-0.598737	0.560072	0.810859	-6.88343	-0.108431	-0.598737	0.560072	0.810859	-6.88343	4.1385	4.07628	4.08847	4.26112	4.11349	3.37597	4.08867	4.53807
WBGene00000781	WBGene00000781	WBGene00000781	cpr-1	179637	Gut-specific cysteine proteinase [Source:UniProtKB/Swiss-Prot;Acc:P25807]	0.458752	6.33628	5.17174	0.000205698	0.0879032	0.218862	0.458752	5.17174	0.000205698	0.0879032	0.218862	5.96085	6.01808	6.20798	6.26378	6.56735	6.57978	6.3596	6.73889
WBGene00000782	WBGene00000782	WBGene00000782	cpr-2	185355	Cysteine PRotease related [Source:UniProtKB/TrEMBL;Acc:O45466]	0.717455	-3.37158	0.790635	0.44394	0.742949	-4.93311	0.717455	0.790635	0.44394	0.742949	-4.93311	-4.15253	-1.99442	-3.44221	-2.36573	-2.32876	-3.11315	-1.40582	-3.08173
WBGene00000783	WBGene00000783	WBGene00000783	cpr-3	180033	Cathepsin B-like cysteine proteinase 3 [Source:UniProtKB/Swiss-Prot;Acc:P43507]	-0.272613	4.13582	-1.61925	0.130402	0.491454	-5.80726	-0.272613	-1.61925	0.130402	0.491454	-5.80726	4.72597	4.3429	4.30236	3.69372	3.98666	4.00439	3.89047	4.16769
WBGene00000784	WBGene00000784	WBGene00000784	cpr-4	179053	Cathepsin B-like cysteine proteinase 4 [Source:UniProtKB/Swiss-Prot;Acc:P43508]	1.0206	6.83583	12.0307	3.16347e-08	7.91817e-05	9.33342	1.0206	12.0307	3.16347e-08	7.91817e-05	9.33342	6.53113	6.11348	6.44914	6.23503	7.37222	7.25859	7.3068	7.42476
WBGene00000785	WBGene00000785	WBGene00000785	cpr-5	178612	Cathepsin B-like cysteine proteinase 5 [Source:UniProtKB/Swiss-Prot;Acc:P43509]	0.141614	6.25498	1.54718	0.146824	0.509532	-6.26163	0.141614	1.54718	0.146824	0.509532	-6.26163	6.31802	5.96435	6.35519	6.13038	6.35016	6.18134	6.28431	6.46241
WBGene00000786	WBGene00000786	WBGene00000786	cpr-6	180931	Cathepsin B-like cysteine proteinase 6 [Source:UniProtKB/Swiss-Prot;Acc:P43510]	0.00817414	9.22811	0.108606	0.915243	0.972585	-7.70015	0.00817414	0.108606	0.915243	0.972585	-7.70015	9.35323	9.07483	9.27165	9.20744	9.19893	9.25252	9.06046	9.40662
WBGene00000787	WBGene00000787	WBGene00000787	cps-6	172045	Endonuclease G, mitochondrial [Source:UniProtKB/Swiss-Prot;Acc:Q95NM6]	-0.0347984	5.87095	-0.448821	0.661264	0.867151	-7.28151	-0.0347984	-0.448821	0.661264	0.867151	-7.28151	5.95122	5.86862	5.84203	5.89929	5.82457	6.07614	5.70017	5.81374
WBGene00000788	WBGene00000788	WBGene00000788	cpz-1	171829	CathePsin Z [Source:UniProtKB/TrEMBL;Acc:A0A078BPL2]	0.0125784	7.56717	0.163215	0.872965	0.956011	-7.56162	0.0125784	0.163215	0.872965	0.956011	-7.56162	7.62999	7.41392	7.64219	7.57142	7.60489	7.38177	7.55785	7.73788
WBGene00000789	WBGene00000789	WBGene00000789	cpz-2	179818	CathePsin Z [Source:UniProtKB/TrEMBL;Acc:P92005]	0.0838989	5.44826	0.974223	0.348473	0.679671	-6.83528	0.0838989	0.974223	0.348473	0.679671	-6.83528	5.44056	5.50713	5.36184	5.30373	5.40077	5.73004	5.36453	5.4884
WBGene00000792	WBGene00000792	WBGene00000792	crb-1	181771	Drosophila CRumBs homolog [Source:UniProtKB/TrEMBL;Acc:Q19350]	0.0477286	4.37143	0.402762	0.693945	0.884443	-7.04748	0.0477286	0.402762	0.693945	0.884443	-7.04748	4.13365	4.33596	4.44424	4.49948	4.42875	4.34282	4.69011	4.11971
WBGene00000793	WBGene00000793	WBGene00000793	crh-1	176597	CREB Homolog; Cyclic AMP-response element binding protein 1 beta [Source:UniProtKB/TrEMBL;Acc:G5ECG1]	-0.0778469	5.29943	-0.584205	0.569504	0.815353	-7.12189	-0.0778469	-0.584205	0.569504	0.815353	-7.12189	5.10054	5.33047	5.34796	5.59034	5.51061	4.9488	5.50073	5.07827
WBGene00000794	WBGene00000794	WBGene00000794	crn-1	171917	Flap endonuclease 1 [Source:UniProtKB/Swiss-Prot;Acc:Q9N3T2]	0.0278034	7.61243	0.528162	0.606662	0.83472	-7.43125	0.0278034	0.528162	0.606662	0.83472	-7.43125	7.67248	7.5693	7.60821	7.54744	7.63277	7.64434	7.53554	7.69178
WBGene00000795	WBGene00000795	WBGene00000795	crn-2	178945	Cell death-related nuclease 2; Cell-death-Related Nuclease [Source:UniProtKB/TrEMBL;Acc:G5EG18]	-0.0668054	4.10324	-0.799943	0.438723	0.739671	-6.74324	-0.0668054	-0.799943	0.438723	0.739671	-6.74324	4.18855	4.06373	4.13033	4.19482	4.05022	4.02294	3.98422	4.21893
WBGene00000796	WBGene00000796	WBGene00000796	crn-3	3565889	Cell death-related nuclease 3; Cell-death-Related Nuclease [Source:UniProtKB/TrEMBL;Acc:G5EBX6]	0.0742781	8.05576	1.11855	0.284427	0.63502	-6.97445	0.0742781	1.11855	0.284427	0.63502	-6.97445	8.10717	8.06706	7.94327	7.95224	8.02236	8.26168	7.98215	8.11194
WBGene00000797	WBGene00000797	WBGene00000797	crn-4	180536	Cell death-related nuclease 4 [Source:UniProtKB/Swiss-Prot;Acc:Q10905]	0.0853351	3.94845	0.944892	0.36267	0.687997	-6.58335	0.0853351	0.944892	0.36267	0.687997	-6.58335	4.00388	3.86918	3.89391	3.88414	4.05022	4.15135	3.85888	3.90705
WBGene00000798	WBGene00000798	WBGene00000798	crn-5	174634	Cell death-related nuclease 5; Cell-death-Related Nuclease [Source:UniProtKB/TrEMBL;Acc:G5EG59]	-0.144168	5.06645	-1.69579	0.114739	0.473688	-5.8735	-0.144168	-1.69579	0.114739	0.473688	-5.8735	5.08552	5.30878	5.13243	5.00261	5.00092	5.03358	5.11999	4.86199
WBGene00000799	WBGene00000799	WBGene00000799	crn-6	176316	Cell death-related nuclease 6 [Source:UniProtKB/Swiss-Prot;Acc:P34508]	-0.163688	4.10319	-1.56021	0.143729	0.506066	-5.88552	-0.163688	-1.56021	0.143729	0.506066	-5.88552	4.06895	4.41052	4.17673	4.04632	4.14178	3.93332	4.14214	3.93358
WBGene00000800	WBGene00000800	WBGene00000800	cars-1	171821	Cysteinyl Amino-acyl tRNA Synthetase [Source:UniProtKB/TrEMBL;Acc:O76618]	0.0754712	8.02541	1.48076	0.1635	0.528273	-6.52625	0.0754712	1.48076	0.1635	0.528273	-6.52625	8.03133	7.9533	7.98847	7.98124	8.03026	8.10321	7.97296	8.14433
WBGene00000801	WBGene00000801	WBGene00000801	cars-2	NA		0.0128253	3.48477	0.136271	0.893783	0.96448	-6.92999	0.0128253	0.136271	0.893783	0.96448	-6.92999	3.41745	3.48189	3.49678	3.54837	3.56028	3.62526	3.4178	3.37298
WBGene00000802	WBGene00000802	WBGene00000802	crt-1	178997	Calreticulin [Source:UniProtKB/Swiss-Prot;Acc:P27798]	0.136057	9.97151	2.12809	0.0539113	0.397467	-5.67586	0.136057	2.12809	0.0539113	0.397467	-5.67586	10.0033	9.80202	9.92285	9.89238	9.97089	10.1188	9.89679	10.1655
WBGene00000803	WBGene00000803	WBGene00000803	csb-1	181674	CSB (Cockayne Syndrome B) homolog [Source:UniProtKB/TrEMBL;Acc:Q93781]	0.00633115	5.06804	0.0820979	0.935872	0.979713	-7.26092	0.00633115	0.0820979	0.935872	0.979713	-7.26092	5.05758	5.02294	5.13243	5.06777	5.13948	5.22313	4.96394	4.95127
WBGene00000804	WBGene00000804	WBGene00000804	csc-1	175006	Chromosome segregation and cytokinesis defective protein 1 [Source:UniProtKB/Swiss-Prot;Acc:O45952]	0.00655775	6.34355	0.0497809	0.961086	0.987114	-7.44935	0.00655775	0.0497809	0.961086	0.987114	-7.44935	6.3105	6.37163	6.42051	6.25534	6.39345	5.88221	6.40076	6.71996
WBGene00000812	WBGene00000812	WBGene00000812	csk-1	266817	Tyrosine-protein kinase csk-1 [Source:UniProtKB/Swiss-Prot;Acc:G5ECJ6]	-0.0453731	6.55011	-0.809196	0.433577	0.736614	-7.1315	-0.0453731	-0.809196	0.433577	0.736614	-7.1315	6.55359	6.53405	6.53401	6.67661	6.54104	6.46575	6.57368	6.52724
WBGene00000813	WBGene00000813	WBGene00000813	csn-1	180168	COP9 signalosome complex subunit 1 [Source:UniProtKB/Swiss-Prot;Acc:Q9GS00]	0.0430266	6.98843	0.606693	0.554944	0.808513	-7.32705	0.0430266	0.606693	0.554944	0.808513	-7.32705	7.00145	7.00639	6.94632	6.91188	6.97302	7.22837	6.89232	6.95147
WBGene00000814	WBGene00000814	WBGene00000814	csn-2	172278	COP9 signalosome complex subunit 2 [Source:UniProtKB/Swiss-Prot;Acc:O01422]	-0.046894	7.86226	-0.516349	0.614648	0.840166	-7.45874	-0.046894	-0.516349	0.614648	0.840166	-7.45874	7.8612	8.11167	7.85441	7.6972	7.85303	8.04005	7.80183	7.68072
WBGene00000815	WBGene00000815	WBGene00000815	csn-3	176834	COP9 signalosome complex subunit 3 [Source:UniProtKB/Swiss-Prot;Acc:Q9N425]	-0.00922283	7.08971	-0.180571	0.859607	0.950402	-7.5148	-0.00922283	-0.180571	0.859607	0.950402	-7.5148	7.12776	7.09125	7.09302	7.06707	7.05526	7.14916	7.01562	7.12204
WBGene00000816	WBGene00000816	WBGene00000816	csn-4	176927	COP9 signalosome complex subunit 4 [Source:UniProtKB/Swiss-Prot;Acc:Q9N359]	-0.0507683	6.81491	-0.971685	0.349686	0.680543	-7.01431	-0.0507683	-0.971685	0.349686	0.680543	-7.01431	6.86411	6.77564	6.87028	6.8602	6.8107	6.73049	6.77664	6.83548
WBGene00000817	WBGene00000817	WBGene00000817	csn-5	177342	COP9 signalosome complex subunit 5 [Source:UniProtKB/Swiss-Prot;Acc:P91001]	0.0156772	6.88617	0.294336	0.773345	0.917417	-7.46546	0.0156772	0.294336	0.773345	0.917417	-7.46546	6.91526	6.9063	6.81314	6.87679	6.88371	6.91915	6.82035	6.95867
WBGene00000818	WBGene00000818	WBGene00000818	csn-6	178289	COP9 signalosome complex subunit 6 [Source:UniProtKB/Swiss-Prot;Acc:Q95PZ0]	0.0835021	6.63288	1.3295	0.2075	0.575529	-6.59485	0.0835021	1.3295	0.2075	0.575529	-6.59485	6.64519	6.53202	6.58328	6.61304	6.60636	6.8032	6.57076	6.71402
WBGene00000819	WBGene00000819	WBGene00000819	csp-1	175007	Caspase A Caspase A subunit p16 Caspase A subunit p14 [Source:UniProtKB/Swiss-Prot;Acc:G5EBM1]	0.205543	0.746449	1.099	0.292542	0.641104	-5.61241	0.205543	1.099	0.292542	0.641104	-5.61241	0.647179	0.880757	0.606785	0.520171	0.999027	0.945227	0.840421	0.814007
WBGene00000820	WBGene00000820	WBGene00000820	csp-2	177391	Putative inactive caspase B Putative inactive caspase B subunit p31 Putative inactive caspase B subunit p17 Putative inactive caspase subunit p14 [Source:UniProtKB/Swiss-Prot;Acc:Q9TZP5]	0.441848	-0.787115	0.980442	0.345514	0.677609	-5.31038	0.441848	0.980442	0.345514	0.677609	-5.31038	-1.28106	-0.571527	-0.844171	-0.988373	-0.0865906	-1.6292	-0.331098	0.301072
WBGene00000821	WBGene00000821	WBGene00000821	csp-3	190006	Non-catalytic caspase homolog csp-3 [Source:UniProtKB/Swiss-Prot;Acc:G5ECW5]	-0.602175	-2.35241	-1.06081	0.308899	0.653019	-4.89731	-0.602175	-1.06081	0.308899	0.653019	-4.89731	-1.77067	-1.99442	-2.08873	-1.31939	-1.67431	-2.78347	-1.67499	-3.08173
WBGene00000822	WBGene00000822	WBGene00000822	csq-1	181563	Calsequestrin [Source:UniProtKB/TrEMBL;Acc:Q20203]	0.0279691	7.24668	0.362894	0.722763	0.897868	-7.47673	0.0279691	0.362894	0.722763	0.897868	-7.47673	7.34929	7.16587	7.15589	7.2668	7.2094	7.42576	7.06698	7.33664
WBGene00000829	WBGene00000829	WBGene00000829	ctb-1	NA	Cytochrome b [Source:UniProtKB/Swiss-Prot;Acc:P24890]	-0.288694	10.4574	-1.96692	0.0718554	0.421369	-5.9725	-0.288694	-1.96692	0.0718554	0.421369	-5.9725	10.2648	10.9818	10.7359	10.4036	10.3692	10.2998	10.5975	10.0067
WBGene00000830	WBGene00000830	WBGene00000830	ctl-1	259738	Catalase-2 [Source:UniProtKB/Swiss-Prot;Acc:O61235]	0.3199	3.48094	3.07105	0.00932214	0.292115	-3.19306	0.3199	3.07105	0.00932214	0.292115	-3.19306	3.2835	3.15391	3.47838	3.45175	3.71579	3.5578	3.55027	3.69937
WBGene00000831	WBGene00000831	WBGene00000831	ctl-2	175085	Peroxisomal catalase 1 [Source:UniProtKB/Swiss-Prot;Acc:Q27487]	0.188836	5.50056	2.95616	0.011582	0.296829	-3.77821	0.188836	2.95616	0.011582	0.296829	-3.77821	5.3513	5.35184	5.43881	5.50208	5.61772	5.62987	5.51397	5.60947
WBGene00000832	WBGene00000832	WBGene00000832	ctn-1	171818	Alpha-CaTuliN (Catenin/vinculin related) [Source:UniProtKB/TrEMBL;Acc:Q8T3U1]	0.0851872	4.95824	1.1323	0.27882	0.630919	-6.58988	0.0851872	1.1323	0.27882	0.630919	-6.58988	4.77203	5.00044	4.87016	5.01496	4.98929	4.99517	5.08219	4.95703
WBGene00000833	WBGene00000833	WBGene00000833	cts-1	176437	Probable citrate synthase, mitochondrial [Source:UniProtKB/Swiss-Prot;Acc:P34575]	0.124898	9.34498	2.34063	0.0366151	0.365152	-5.26801	0.124898	2.34063	0.0366151	0.365152	-5.26801	9.38341	9.15767	9.30132	9.29722	9.42857	9.45748	9.34782	9.38709
WBGene00000834	WBGene00000834	WBGene00000834	cua-1	176770	CU (Copper) ATPase [Source:UniProtKB/TrEMBL;Acc:G5ED40]	0.162751	7.20717	2.72938	0.0177578	0.311328	-4.40025	0.162751	2.72938	0.0177578	0.311328	-4.40025	7.11765	7.10032	7.15299	7.13759	7.30788	7.38792	7.32396	7.13226
WBGene00000835	WBGene00000835	WBGene00000835	cuc-1	176102	CU (Copper) Chaperonin; Copper chaperone [Source:UniProtKB/TrEMBL;Acc:G5EE41]	-0.602501	4.38836	-1.89892	0.0809634	0.429638	-5.43087	-0.602501	-1.89892	0.0809634	0.429638	-5.43087	4.40561	4.9634	4.60344	4.72669	4.3112	2.77628	4.59745	4.74866
WBGene00000836	WBGene00000836	WBGene00000836	cul-1	176466	Cullin-1 [Source:UniProtKB/Swiss-Prot;Acc:Q17389]	0.0446884	7.76995	0.696712	0.49877	0.774657	-7.33669	0.0446884	0.696712	0.49877	0.774657	-7.33669	7.771	7.61445	7.76897	7.8504	7.87777	7.72728	7.69453	7.85743
WBGene00000837	WBGene00000837	WBGene00000837	cul-2	176806	Cullin-2 [Source:UniProtKB/Swiss-Prot;Acc:Q17390]	0.0605041	8.15308	1.16446	0.266042	0.62093	-6.93116	0.0605041	1.16446	0.266042	0.62093	-6.93116	8.15005	8.04755	8.13133	8.16994	8.25544	8.136	8.22604	8.11
WBGene00000838	WBGene00000838	WBGene00000838	cul-3	178547	Cullin-3 [Source:UniProtKB/Swiss-Prot;Acc:Q17391]	-0.027305	8.39103	-0.392173	0.701553	0.888164	-7.5611	-0.027305	-0.392173	0.701553	0.888164	-7.5611	8.48125	8.29734	8.42626	8.42285	8.46063	8.19035	8.34353	8.50745
WBGene00000839	WBGene00000839	WBGene00000839	cul-4	174198	Cullin-4 [Source:UniProtKB/Swiss-Prot;Acc:Q17392]	0.0754164	7.10917	1.39369	0.187761	0.553366	-6.56223	0.0754164	1.39369	0.187761	0.553366	-6.56223	7.14205	7.0093	7.04106	7.10113	7.15867	7.21518	7.07593	7.13353
WBGene00000840	WBGene00000840	WBGene00000840	cul-5	179413	Cullin-5 [Source:UniProtKB/Swiss-Prot;Acc:Q23639]	-0.00899042	7.08797	-0.161323	0.874424	0.956565	-7.51817	-0.00899042	-0.161323	0.874424	0.956565	-7.51817	7.1823	7.04944	7.10244	7.04089	7.07067	7.15908	7.00303	7.09943
WBGene00000841	WBGene00000841	WBGene00000841	cul-6	178214	Cullin-6 [Source:UniProtKB/Swiss-Prot;Acc:Q21346]	-0.125898	2.58539	-0.606708	0.554935	0.808513	-6.52349	-0.125898	-0.606708	0.554935	0.808513	-6.52349	2.74154	2.97788	2.65907	2.13639	2.13689	2.93022	2.37713	2.80476
WBGene00000843	WBGene00000843	WBGene00000843	cup-2	172915	Derlin-1 [Source:UniProtKB/Swiss-Prot;Acc:Q93561]	-0.0278512	6.69078	-0.449646	0.660685	0.867015	-7.38297	-0.0278512	-0.449646	0.660685	0.867015	-7.38297	6.78383	6.69726	6.75126	6.58743	6.66154	6.70034	6.76732	6.58186
WBGene00000845	WBGene00000845	WBGene00000845	cup-4	176104	Acetylcholine receptor-like protein cup-4 [Source:UniProtKB/Swiss-Prot;Acc:P34271]	-0.218234	2.68733	-1.53425	0.14995	0.51264	-5.59401	-0.218234	-1.53425	0.14995	0.51264	-5.59401	2.93267	2.88901	2.60919	2.75254	2.80685	2.40007	2.8323	2.35047
WBGene00000846	WBGene00000846	WBGene00000846	cup-5	176074	CUP-5L [Source:UniProtKB/TrEMBL;Acc:Q8T666]	0.0116005	6.77239	0.217909	0.831027	0.939219	-7.47442	0.0116005	0.217909	0.831027	0.939219	-7.47442	6.84381	6.75866	6.74694	6.71779	6.79148	6.71386	6.78843	6.82252
WBGene00000851	WBGene00000851	WBGene00000851	cut-1	174720	Cuticlin-1 [Source:UniProtKB/Swiss-Prot;Acc:Q03755]	-0.524365	-2.34437	-0.979516	0.345954	0.67778	-4.96315	-0.524365	-0.979516	0.345954	0.67778	-4.96315	-1.50519	-1.90402	-2.32687	-1.59158	-2.1353	-1.50251	-2.71234	-2.74605
WBGene00000853	WBGene00000853	WBGene00000853	cut-6	176520	CUTiclin [Source:UniProtKB/TrEMBL;Acc:Q21540]	1.39249	-0.359973	4.35296	0.000861366	0.166277	-0.407369	1.39249	4.35296	0.000861366	0.166277	-0.407369	-0.837737	-1.39291	-1.04249	-0.23698	0.361236	0.243329	0.646854	0.065437
WBGene00000854	WBGene00000854	WBGene00000854	cux-7	176066	Clk-2 Upstream, human gene XE7 related [Source:UniProtKB/TrEMBL;Acc:Q95YE8]	0.118777	6.3432	1.35423	0.199705	0.566816	-6.52999	0.118777	1.35423	0.199705	0.566816	-6.52999	6.27123	6.27759	6.22671	6.36673	6.38312	6.69167	6.26576	6.26873
WBGene00000857	WBGene00000857	WBGene00000857	cwn-1	173399		-0.00870943	3.65372	-0.0826494	0.935443	0.979713	-6.97542	-0.00870943	-0.0826494	0.935443	0.979713	-6.97542	3.64958	3.70295	3.68107	3.60665	3.5069	3.92207	3.68606	3.51251
WBGene00000858	WBGene00000858	WBGene00000858	cwn-2	177870		-0.0224287	3.05906	-0.174869	0.863991	0.952853	-6.82077	-0.0224287	-0.174869	0.863991	0.952853	-6.82077	2.7979	3.11661	3.22602	3.16641	2.80095	3.17736	3.17265	3.07224
WBGene00000862	WBGene00000862	WBGene00000862	cwp-4	178894	Coexpressed With Polycystins [Source:UniProtKB/TrEMBL;Acc:O44626]	0.825033	-2.10338	1.42545	0.178584	0.544298	-4.60229	0.825033	1.42545	0.178584	0.544298	-4.60229	-1.38878	-2.70276	-2.08873	-2.36573	-2.1353	-0.496168	-1.83109	-1.71894
WBGene00000863	WBGene00000863	WBGene00000863	cya-1	176287	G2/mitotic-specific cyclin-A1 [Source:UniProtKB/Swiss-Prot;Acc:P34638]	0.0894021	7.21408	1.79465	0.0969811	0.453726	-6.00171	0.0894021	1.79465	0.0969811	0.453726	-6.00171	7.17965	7.11813	7.18845	7.19874	7.25948	7.3231	7.23141	7.21692
WBGene00000864	WBGene00000864	WBGene00000864	cya-2	186646	CYclin A [Source:UniProtKB/TrEMBL;Acc:Q7Z134]	-0.514612	1.00768	-2.59384	0.0228935	0.332625	-3.49244	-0.514612	-2.59384	0.0228935	0.332625	-3.49244	1.53523	1.28794	1.20779	1.13223	0.957188	1.09301	0.523341	0.565209
WBGene00000865	WBGene00000865	WBGene00000865	cyb-1	177965	G2/mitotic-specific cyclin-B1 [Source:UniProtKB/Swiss-Prot;Acc:Q10653]	0.117289	8.75661	2.18202	0.0489085	0.387775	-5.49914	0.117289	2.18202	0.0489085	0.387775	-5.49914	8.76238	8.61883	8.70789	8.70988	8.80233	8.90862	8.70592	8.83817
WBGene00000866	WBGene00000866	WBGene00000866	cyb-2.1	177994	CYclin B [Source:UniProtKB/TrEMBL;Acc:O45926]	0.0150978	7.86078	0.274249	0.788385	0.922957	-7.56039	0.0150978	0.274249	0.788385	0.922957	-7.56039	7.90069	7.91346	7.8553	7.73897	7.90019	7.9418	7.82286	7.81504
WBGene00000867	WBGene00000867	WBGene00000867	cyb-2.2	171993	CYclin B [Source:UniProtKB/TrEMBL;Acc:Q9BLB5]	-0.00889685	8.59744	-0.158952	0.876253	0.956933	-7.64591	-0.00889685	-0.158952	0.876253	0.956933	-7.64591	8.61744	8.6947	8.61788	8.47084	8.63184	8.66095	8.54838	8.53876
WBGene00000868	WBGene00000868	WBGene00000868	cyb-3	180040	G2/mitotic-specific cyclin-B3 [Source:UniProtKB/Swiss-Prot;Acc:Q10654]	0.0841076	9.87619	2.06222	0.0606717	0.405298	-5.77953	0.0841076	2.06222	0.0606717	0.405298	-5.77953	9.88087	9.79017	9.85069	9.81807	9.94307	9.94138	9.91024	9.87558
WBGene00000869	WBGene00000869	WBGene00000869	cyc-1	172582	CYtochrome C [Source:UniProtKB/TrEMBL;Acc:Q18853]	-0.0191432	8.46975	-0.358192	0.726193	0.899475	-7.58084	-0.0191432	-0.358192	0.726193	0.899475	-7.58084	8.48614	8.447	8.49195	8.49515	8.50996	8.31373	8.51558	8.49983
WBGene00000870	WBGene00000870	WBGene00000870	cyd-1	174941	G1/S-specific cyclin-D [Source:UniProtKB/Swiss-Prot;Acc:Q9U2M5]	0.0382196	4.63269	0.388101	0.704488	0.889209	-7.10468	0.0382196	0.388101	0.704488	0.889209	-7.10468	4.44928	4.49185	4.75638	4.80166	4.67609	4.57246	4.79897	4.53422
WBGene00000871	WBGene00000871	WBGene00000871	cye-1	172399	G1/S-specific cyclin-E [Source:UniProtKB/Swiss-Prot;Acc:O01501]	0.0393321	7.78042	0.667224	0.516791	0.786591	-7.35845	0.0393321	0.667224	0.516791	0.786591	-7.35845	7.78462	7.66504	7.7294	7.87475	7.8457	7.87518	7.72441	7.74643
WBGene00000872	WBGene00000872	WBGene00000872	cyk-1	175983	CYtoKinesis defect [Source:UniProtKB/TrEMBL;Acc:Q7JP75]	0.0418204	6.57097	0.756928	0.463161	0.753794	-7.17603	0.0418204	0.756928	0.463161	0.753794	-7.17603	6.54812	6.49538	6.56813	6.59978	6.67653	6.58826	6.52922	6.56734
WBGene00000874	WBGene00000874	WBGene00000874	cyk-3	175853	Ubiquitin carboxyl-terminal hydrolase cyk-3 [Source:UniProtKB/Swiss-Prot;Acc:Q8WT44]	0.0892376	7.15105	1.80539	0.095208	0.451092	-5.97925	0.0892376	1.80539	0.095208	0.451092	-5.97925	7.14477	7.09245	7.07591	7.11518	7.2041	7.2437	7.20527	7.13035
WBGene00000875	WBGene00000875	WBGene00000875	cyk-4	176815	CYtoKinesis defect [Source:UniProtKB/TrEMBL;Acc:Q9XUS9]	0.0875098	8.14712	1.53088	0.150775	0.51344	-6.46724	0.0875098	1.53088	0.150775	0.51344	-6.46724	8.17996	8.02093	8.11783	8.10174	8.26432	8.05864	8.21782	8.2174
WBGene00000876	WBGene00000876	WBGene00000876	cyl-1	179643	cyclin L [Source:UniProtKB/TrEMBL;Acc:G5EBX3]	0.043658	6.98238	0.798457	0.439553	0.739967	-7.18695	0.043658	0.798457	0.439553	0.739967	-7.18695	6.98536	6.94558	6.96131	6.95417	7.03466	7.10039	6.97384	6.90752
WBGene00000877	WBGene00000877	WBGene00000877	cyn-1	179936	Peptidyl-prolyl cis-trans isomerase 1 [Source:UniProtKB/Swiss-Prot;Acc:P52009]	-0.150851	7.03379	-2.49237	0.027659	0.347378	-4.81373	-0.150851	-2.49237	0.027659	0.347378	-4.81373	7.13173	7.08471	7.07629	7.14709	6.94486	6.84699	6.93347	7.10884
WBGene00000878	WBGene00000878	WBGene00000878	cyn-2	176807	Peptidyl-prolyl cis-trans isomerase 2 [Source:UniProtKB/Swiss-Prot;Acc:P52010]	-0.413786	2.28756	-2.52291	0.0261317	0.341021	-3.9126	-0.413786	-2.52291	0.0261317	0.341021	-3.9126	2.5579	2.41864	2.62601	2.44096	2.28798	1.5819	2.3133	2.17377
WBGene00000879	WBGene00000879	WBGene00000879	cyn-3	180028	Peptidyl-prolyl cis-trans isomerase 3 [Source:UniProtKB/Swiss-Prot;Acc:P52011]	-0.123557	7.70645	-1.89872	0.0809917	0.429638	-5.88232	-0.123557	-1.89872	0.0809917	0.429638	-5.88232	7.82398	7.73011	7.75829	7.76388	7.71921	7.45068	7.65553	7.75224
WBGene00000880	WBGene00000880	WBGene00000880	cyn-4	174674	Peptidyl-prolyl cis-trans isomerase 4 [Source:UniProtKB/Swiss-Prot;Acc:P52012]	0.0032231	6.55564	0.0401371	0.96862	0.990324	-7.47492	0.0032231	0.0401371	0.96862	0.990324	-7.47492	6.6889	6.44978	6.51721	6.57184	6.52233	6.48929	6.43115	6.77969
WBGene00000881	WBGene00000881	WBGene00000881	cyn-5	173374	Peptidyl-prolyl cis-trans isomerase 5 [Source:UniProtKB/Swiss-Prot;Acc:P52013]	0.0313987	8.09138	0.6665	0.517238	0.786591	-7.38447	0.0313987	0.6665	0.517238	0.786591	-7.38447	8.06903	8.03911	8.12875	8.06973	8.06299	8.07094	8.12377	8.16843
WBGene00000882	WBGene00000882	WBGene00000882	cyn-6	175231	Peptidyl-prolyl cis-trans isomerase 6 [Source:UniProtKB/Swiss-Prot;Acc:P52014]	-0.244481	4.93008	-2.06705	0.0601508	0.404569	-5.26579	-0.244481	-2.06705	0.0601508	0.404569	-5.26579	4.85554	5.14309	5.12506	5.07958	4.91338	4.41883	4.96543	4.95559
WBGene00000883	WBGene00000883	WBGene00000883	cyn-7	180027	Peptidyl-prolyl cis-trans isomerase 7 [Source:UniProtKB/Swiss-Prot;Acc:P52015]	-0.0957927	10.2649	-1.19362	0.254849	0.610407	-7.04968	-0.0957927	-1.19362	0.254849	0.610407	-7.04968	10.3406	10.2531	10.357	10.3037	10.2622	9.94911	10.2137	10.4399
WBGene00000884	WBGene00000884	WBGene00000884	cyn-8	181136	Peptidyl-prolyl cis-trans isomerase 8 [Source:UniProtKB/Swiss-Prot;Acc:P52016]	0.0337251	5.61722	0.576259	0.574698	0.818108	-7.17653	0.0337251	0.576259	0.574698	0.818108	-7.17653	5.60051	5.60274	5.54763	5.65588	5.68975	5.60105	5.60437	5.64558
WBGene00000885	WBGene00000885	WBGene00000885	cyn-9	175471	Peptidyl-prolyl cis-trans isomerase 9 [Source:UniProtKB/Swiss-Prot;Acc:Q09637]	-0.039206	5.82019	-0.496073	0.628474	0.847238	-7.25082	-0.039206	-0.496073	0.628474	0.847238	-7.25082	5.97042	5.78192	5.74913	5.86644	5.68094	5.93074	5.68223	5.9082
WBGene00000886	WBGene00000886	WBGene00000886	cyn-10	174132	Peptidyl-prolyl cis-trans isomerase 10 [Source:UniProtKB/Swiss-Prot;Acc:P52017]	-0.249961	5.56556	-1.70499	0.112971	0.471086	-5.93869	-0.249961	-1.70499	0.112971	0.471086	-5.93869	5.77133	5.68331	5.54321	5.76134	5.49242	4.91514	5.52206	5.84592
WBGene00000887	WBGene00000887	WBGene00000887	cyn-11	174394	Peptidyl-prolyl cis-trans isomerase 11 [Source:UniProtKB/Swiss-Prot;Acc:P52018]	-0.150077	5.42002	-2.2782	0.041055	0.375039	-4.99022	-0.150077	-2.2782	0.041055	0.375039	-4.99022	5.42573	5.50816	5.49939	5.55166	5.37419	5.22198	5.38685	5.40341
WBGene00000888	WBGene00000888	WBGene00000888	cyn-12	191627	Peptidyl-prolyl cis-trans isomerase [Source:UniProtKB/TrEMBL;Acc:Q18445]	-0.213296	5.78246	-2.13771	0.0529851	0.396065	-5.28246	-0.213296	-2.13771	0.0529851	0.396065	-5.28246	5.84153	5.9863	5.88633	5.83022	5.68975	5.38144	5.6957	5.95716
WBGene00000889	WBGene00000889	WBGene00000889	cyn-13	178487	Peptidyl-prolyl cis-trans isomerase [Source:UniProtKB/TrEMBL;Acc:D3NQB1]	-0.0500105	6.89486	-0.727608	0.480298	0.763198	-7.23356	-0.0500105	-0.727608	0.480298	0.763198	-7.23356	6.9478	7.01075	6.86984	6.84212	6.90999	6.74333	6.81171	7.02735
WBGene00000890	WBGene00000890	WBGene00000890	sig-7	172664	Peptidyl-prolyl cis-trans isomerase sig-7 [Source:UniProtKB/Swiss-Prot;Acc:G5EEW6]	0.0340097	6.51228	0.449253	0.660961	0.867015	-7.36306	0.0340097	0.449253	0.660961	0.867015	-7.36306	6.62066	6.47632	6.43966	6.44696	6.4605	6.74652	6.47191	6.44098
WBGene00000891	WBGene00000891	WBGene00000891	cyn-15	173225	CYclophyliN [Source:UniProtKB/TrEMBL;Acc:Q9U1Q3]	0.025944	6.76393	0.457907	0.654899	0.863663	-7.38707	0.025944	0.457907	0.654899	0.863663	-7.38707	6.8281	6.67315	6.70847	6.80349	6.7492	6.80741	6.72151	6.82449
WBGene00000892	WBGene00000892	WBGene00000892	cyn-16	174843	CYclophyliN [Source:UniProtKB/TrEMBL;Acc:Q9XXI7]	0.119466	6.46411	1.73654	0.107097	0.465058	-6.01188	0.119466	1.73654	0.107097	0.465058	-6.01188	6.4193	6.49279	6.39314	6.30396	6.4544	6.69043	6.44185	6.5224
WBGene00000893	WBGene00000893	WBGene00000893	cyn-17	178969	CYclophyliN [Source:UniProtKB/TrEMBL;Acc:A9D417]	0.495481	0.0568536	1.52263	0.152809	0.515395	-4.93301	0.495481	1.52263	0.152809	0.515395	-4.93301	0.344884	-0.288137	0.12909	-0.639725	0.0390553	0.622715	0.940386	-0.216343
WBGene00000894	WBGene00000894	WBGene00000894	dab-1	174323	DAB (Drosophila disabled) homolog [Source:UniProtKB/TrEMBL;Acc:Q8I4H0]	0.101358	8.6536	2.03668	0.0634996	0.410059	-5.73468	0.101358	2.03668	0.0634996	0.410059	-5.73468	8.65755	8.52223	8.59484	8.64457	8.77333	8.69243	8.63531	8.70971
WBGene00000895	WBGene00000895	WBGene00000895	dac-1	175238	DAChsund transcription factor homolog [Source:UniProtKB/TrEMBL;Acc:Q86GT3]	0.155335	0.487869	0.627242	0.54182	0.801356	-5.93501	0.155335	0.627242	0.54182	0.801356	-5.93501	0.533744	0.253638	0.537364	0.587864	0.892062	0.650251	0.814308	-0.0225133
WBGene00000896	WBGene00000896	WBGene00000896	dad-1	172370	Dolichyl-diphosphooligosaccharide--protein glycosyltransferase subunit dad-1 [Source:UniProtKB/Swiss-Prot;Acc:P52872]	-0.321502	6.03257	-1.54168	0.148146	0.510655	-6.23897	-0.321502	-1.54168	0.148146	0.510655	-6.23897	5.87248	6.37502	6.15392	6.3522	6.0403	5.07226	6.16605	6.23594
WBGene00000897	WBGene00000897	WBGene00000897	daf-1	176829	Cell surface receptor daf-1 [Source:UniProtKB/Swiss-Prot;Acc:P20792]	0.0441789	5.61092	0.57588	0.574946	0.818199	-7.17582	0.0441789	0.57588	0.574946	0.818199	-7.17582	5.53201	5.51022	5.66924	5.66863	5.78625	5.66319	5.58519	5.48242
WBGene00000898	WBGene00000898	WBGene00000898	daf-2	175410	Insulin-like receptor Insulin-like receptor subunit alpha Insulin-like receptor subunit beta [Source:UniProtKB/Swiss-Prot;Acc:Q968Y9]	0.144027	7.31368	1.94869	0.0741997	0.423884	-5.76857	0.144027	1.94869	0.0741997	0.423884	-5.76857	7.17464	7.24625	7.23954	7.30972	7.56082	7.3002	7.47276	7.20849
WBGene00000899	WBGene00000899	WBGene00000899	daf-3	180431	Dwarfin sma [Source:UniProtKB/TrEMBL;Acc:A0A0K3AYJ4]	0.111818	4.89585	1.39017	0.188803	0.553643	-6.26936	0.111818	1.39017	0.188803	0.553643	-6.26936	4.7689	4.7906	4.93232	4.89314	5.07859	4.91939	5.01356	4.78636
WBGene00000900	WBGene00000900	WBGene00000900	daf-4	175781	Cell surface receptor daf-4 [Source:UniProtKB/Swiss-Prot;Acc:P50488]	0.117298	5.81423	1.77643	0.100058	0.457779	-5.86851	0.117298	1.77643	0.100058	0.457779	-5.86851	5.7429	5.72108	5.69238	5.87494	5.90035	5.75879	5.94996	5.88195
WBGene00000901	WBGene00000901	WBGene00000901	daf-5	175054	Abnormal DAuer Formation DAF-5, a Ski oncogene homolog involved in a neuronal TGF beta pathway (71.0 kD) (Daf-5) [Source:UniProtKB/TrEMBL;Acc:G5EDM7]	0.138571	5.5387	1.74925	0.104806	0.462752	-5.87005	0.138571	1.74925	0.104806	0.462752	-5.87005	5.4688	5.34897	5.5717	5.51518	5.69294	5.47005	5.73538	5.51695
WBGene00000902	WBGene00000902	WBGene00000902	daf-6	181584		0.253201	-0.318529	0.9489	0.360706	0.68709	-5.46587	0.253201	0.9489	0.360706	0.68709	-5.46587	-0.763352	-0.259829	-0.0199176	-0.424344	-0.176877	-0.0795478	-0.017949	-0.216343
WBGene00000903	WBGene00000903	WBGene00000903	daf-7	175237	Dauer larva development regulatory growth factor daf-7 [Source:UniProtKB/Swiss-Prot;Acc:P92172]	0.326538	1.70223	1.69051	0.115763	0.475006	-5.12572	0.326538	1.69051	0.115763	0.475006	-5.12572	1.89813	1.18872	1.56253	1.7048	1.54237	2.07387	1.90679	1.89044
WBGene00000904	WBGene00000904	WBGene00000904	daf-8	187612	Dwarfin sma [Source:UniProtKB/TrEMBL;Acc:Q21733]	-0.0874246	4.1267	-1.09696	0.293398	0.641881	-6.46674	-0.0874246	-1.09696	0.293398	0.641881	-6.46674	4.10166	4.16379	4.30758	4.13102	4.12299	4.06703	4.02463	4.12227
WBGene00000905	WBGene00000905	WBGene00000905	daf-9	180889	Cytochrome P450 daf-9 [Source:UniProtKB/Swiss-Prot;Acc:H2KYS3]	-0.0996327	0.391106	-0.456378	0.655968	0.864249	-5.99808	-0.0996327	-0.456378	0.655968	0.864249	-5.99808	0.56295	0.34863	0.606785	0.485095	0.650927	0.313899	0.457379	0.065437
WBGene00000906	WBGene00000906	WBGene00000906	daf-10	184883	Intraflagellar transport protein 122 homolog [Source:UniProtKB/Swiss-Prot;Acc:G5EFW7]	0.246345	0.0493125	0.70067	0.49638	0.773555	-5.7628	0.246345	0.70067	0.49638	0.773555	-5.7628	-0.625185	0.273143	0.12909	0.077522	0.226836	-0.496168	1.10021	0.18806
WBGene00000907	WBGene00000907	WBGene00000907	daf-11	179605	Receptor-type guanylate cyclase daf-11 [Source:UniProtKB/Swiss-Prot;Acc:Q8I4N4]	0.624159	-1.07199	1.624	0.129379	0.490834	-4.54471	0.624159	1.624	0.129379	0.490834	-4.54471	-1.92431	-0.717878	-1.27249	-1.20041	-0.96221	-0.689718	-0.218991	-0.566854
WBGene00000908	WBGene00000908	WBGene00000908	daf-12	181263	Nuclear hormone receptor family member daf-12 [Source:UniProtKB/Swiss-Prot;Acc:G5EFF5]	0.157418	3.79645	1.20744	0.249673	0.607235	-6.27359	0.157418	1.20744	0.249673	0.607235	-6.27359	3.72903	3.54343	3.81544	3.86038	4.21017	3.7514	3.89671	3.59979
WBGene00000910	WBGene00000910	WBGene00000910	daf-14	177908	Smad protein [Source:UniProtKB/TrEMBL;Acc:G5EEP2]	-0.0439183	3.63278	-0.479811	0.639671	0.853528	-6.85182	-0.0439183	-0.479811	0.639671	0.853528	-6.85182	3.62556	3.71012	3.60253	3.68987	3.58796	3.78284	3.50201	3.59979
WBGene00000911	WBGene00000911	WBGene00000911	daf-15	177770	DAF-15 [Source:UniProtKB/TrEMBL;Acc:Q68TI8]	0.119462	8.17538	2.06902	0.0599386	0.403762	-5.64422	0.119462	2.06902	0.0599386	0.403762	-5.64422	8.15336	8.05813	8.10308	8.15432	8.27274	8.34105	8.23037	8.09163
WBGene00000912	WBGene00000912	WBGene00000912	daf-16	172981	Forkhead box protein O [Source:UniProtKB/Swiss-Prot;Acc:O16850]	0.0981194	6.85594	1.2912	0.220064	0.584709	-6.66637	0.0981194	1.2912	0.220064	0.584709	-6.66637	6.72811	6.85362	6.76318	6.88269	6.97989	7.02943	6.93687	6.67785
WBGene00000913	WBGene00000913	WBGene00000913	daf-18	176869	Phosphatidylinositol 3,4,5-trisphosphate 3-phosphatase and dual-specificity protein phosphatase daf-18 [Source:UniProtKB/Swiss-Prot;Acc:G5EE01]	0.126208	9.81582	2.72037	0.018061	0.311328	-4.6172	0.126208	2.72037	0.018061	0.311328	-4.6172	9.82329	9.68043	9.77106	9.74153	9.91726	9.90389	9.79865	9.89099
WBGene00000914	WBGene00000914	WBGene00000914	daf-19	174577	RFX-like transcription factor daf-19 [Source:UniProtKB/Swiss-Prot;Acc:Q09555]	0.210838	4.86931	2.86728	0.0136973	0.299586	-3.84218	0.210838	2.86728	0.0136973	0.299586	-3.84218	4.72274	4.76758	4.71375	4.86101	4.95914	4.92081	4.91102	5.1148
WBGene00000915	WBGene00000915	WBGene00000915	hsp-90	179971	Heat shock protein 90 [Source:UniProtKB/Swiss-Prot;Acc:Q18688]	0.127916	11.8742	1.86025	0.0866002	0.435147	-6.22217	0.127916	1.86025	0.0866002	0.435147	-6.22217	11.9536	11.7384	11.8077	11.7443	11.9049	12.1239	11.778	11.9425
WBGene00000917	WBGene00000917	WBGene00000917	daf-25	171623	Dauer abnormal formation protein 25 [Source:UniProtKB/Swiss-Prot;Acc:Q9N3Q8]	-0.0279065	5.20362	-0.446667	0.662777	0.867994	-7.18101	-0.0279065	-0.446667	0.662777	0.867994	-7.18101	5.2684	5.15431	5.23191	5.23413	5.23449	5.1977	5.15682	5.16419
WBGene00000920	WBGene00000920	WBGene00000920	daf-28	191014		-0.0843002	0.942962	-0.299214	0.769707	0.916288	-6.2169	-0.0843002	-0.299214	0.769707	0.916288	-6.2169	1.31259	0.705202	1.13916	0.989345	0.869683	0.0909042	1.32029	1.37493
WBGene00000923	WBGene00000923	WBGene00000923	daf-31	177622	N-alpha-acetyltransferase daf-31 [Source:UniProtKB/Swiss-Prot;Acc:O61219]	-0.145815	6.71219	-2.02745	0.064551	0.411123	-5.58094	-0.145815	-2.02745	0.064551	0.411123	-5.58094	6.88811	6.77649	6.75269	6.72251	6.63401	6.48069	6.62622	6.82134
WBGene00000928	WBGene00000928	WBGene00000928	dao-2	173793	Dauer or Aging adult Overexpression [Source:UniProtKB/TrEMBL;Acc:Q86LS4]	-0.248238	4.28796	-1.16187	0.267051	0.621639	-6.427	-0.248238	-1.16187	0.267051	0.621639	-6.427	4.01185	4.46029	4.56034	4.6135	3.86183	3.58303	4.6811	4.55716
WBGene00000929	WBGene00000929	WBGene00000929	dao-3	181065	Dauer or Aging adult Overexpression [Source:UniProtKB/TrEMBL;Acc:Q21285]	0.00247885	5.41098	0.0393254	0.969254	0.990648	-7.32029	0.00247885	0.0393254	0.969254	0.990648	-7.32029	5.43662	5.3678	5.46124	5.38684	5.37419	5.47102	5.33498	5.46636
WBGene00000930	WBGene00000930	WBGene00000930	dao-4	191146	Dauer or Aging adult Overexpression [Source:UniProtKB/TrEMBL;Acc:Q23262]	-1.48889	-0.497678	-3.52084	0.00399211	0.252512	-1.73133	-1.48889	-3.52084	0.00399211	0.252512	-1.73133	0.203674	0.253638	0.387619	0.449145	-0.0434813	-0.996277	-2.43675	-0.942382
WBGene00000931	WBGene00000931	WBGene00000931	dao-5	266845	Nucleolar protein dao-5 [Source:UniProtKB/Swiss-Prot;Acc:Q9XVS4]	0.177372	8.53304	2.72262	0.0179848	0.311328	-4.52152	0.177372	2.72262	0.0179848	0.311328	-4.52152	8.46163	8.38217	8.44445	8.4968	8.66866	8.79448	8.50631	8.51113
WBGene00000933	WBGene00000933	WBGene00000933	dap-3	174631	Mammalian cell Death Associated Protein related [Source:UniProtKB/TrEMBL;Acc:G5EFC8]	0.000342305	6.16192	0.00525654	0.995889	0.999253	-7.42788	0.000342305	0.00525654	0.995889	0.999253	-7.42788	6.23823	6.12023	6.16043	6.13534	6.08165	6.31369	6.14786	6.10457
WBGene00000934	WBGene00000934	WBGene00000934	dat-1	176304	Sodium-dependent dopamine transporter [Source:UniProtKB/Swiss-Prot;Acc:Q03614]	0.0401534	-0.891719	0.0812252	0.936553	0.979794	-5.72778	0.0401534	0.0812252	0.936553	0.979794	-5.72778	-0.916167	-0.797025	-0.844171	-0.639725	-0.376404	-0.622274	0.277935	-2.24507
WBGene00000935	WBGene00000935	WBGene00000935	daz-1	173931	DAZ protein 1 [Source:UniProtKB/Swiss-Prot;Acc:Q20870]	0.111313	8.31142	2.18192	0.0489176	0.387775	-5.46528	0.111313	2.18192	0.0489176	0.387775	-5.46528	8.32287	8.19592	8.25524	8.2552	8.45241	8.36941	8.28502	8.35682
WBGene00000936	WBGene00000936	WBGene00000936	dbl-1	179068	DPP/BMP-Like; Decapentaplegic protein homolog [Source:UniProtKB/TrEMBL;Acc:G5EEL5]	0.250928	2.45331	1.65946	0.121955	0.482376	-5.36214	0.250928	1.65946	0.121955	0.482376	-5.36214	2.39692	2.56824	2.3706	1.94315	2.73439	2.4162	2.54532	2.73942
WBGene00000937	WBGene00000937	WBGene00000937	dbr-1	172357	Lariat debranching enzyme [Source:UniProtKB/Swiss-Prot;Acc:Q966M6]	0.0272667	5.8552	0.372561	0.715733	0.894604	-7.31274	0.0272667	0.372561	0.715733	0.894604	-7.31274	5.93246	5.78405	5.81111	5.85189	5.88439	5.99524	5.68403	5.90671
WBGene00000938	WBGene00000938	WBGene00000938	dcp-66	172507	Deacetylase Complex Protein [Source:UniProtKB/TrEMBL;Acc:G5ED89]	0.0916264	7.36905	1.71687	0.110727	0.469046	-6.13367	0.0916264	1.71687	0.110727	0.469046	-6.13367	7.35478	7.22324	7.35784	7.36895	7.46401	7.39608	7.36023	7.4302
WBGene00000939	WBGene00000939	WBGene00000939	dcr-1	176138	Endoribonuclease dcr-1 Death-promoting deoxyribonuclease [Source:UniProtKB/Swiss-Prot;Acc:P34529]	0.141664	7.86741	2.25223	0.0430488	0.377978	-5.30946	0.141664	2.25223	0.0430488	0.377978	-5.30946	7.76669	7.82495	7.76495	7.83002	8.03184	8.03337	7.92858	7.76091
WBGene00000940	WBGene00000940	WBGene00000940	dcs-1	180315	m7GpppX diphosphatase [Source:UniProtKB/Swiss-Prot;Acc:G5EFS4]	-0.0953024	6.15601	-1.43136	0.17692	0.542712	-6.40621	-0.0953024	-1.43136	0.17692	0.542712	-6.40621	6.20677	6.31923	6.11424	6.15918	6.08954	6.00594	6.17825	6.18163
WBGene00000941	WBGene00000941	WBGene00000941	ddp-1	175331	Mitochondrial import inner membrane translocase subunit Tim8 [Source:UniProtKB/Swiss-Prot;Acc:Q9N408]	-0.729258	4.51908	-1.91563	0.0786316	0.427547	-5.42689	-0.729258	-1.91563	0.0786316	0.427547	-5.42689	4.71463	5.0815	4.6576	5.0348	4.56383	2.50183	4.63149	4.99252
WBGene00000942	WBGene00000942	WBGene00000942	deb-1	177482	Vinculin [Source:UniProtKB/Swiss-Prot;Acc:P19826]	0.155874	6.10862	2.27882	0.0410084	0.374898	-5.08639	0.155874	2.27882	0.0410084	0.374898	-5.08639	5.99206	5.98186	6.02513	6.13675	6.17872	6.31584	6.19922	6.04632
WBGene00000950	WBGene00000950	WBGene00000950	deg-1	181035	Degenerin deg-1 [Source:UniProtKB/Swiss-Prot;Acc:P24585]	0.38367	1.83959	2.58447	0.0232976	0.335689	-3.70521	0.38367	2.58447	0.0232976	0.335689	-3.70521	1.70204	1.68011	1.43473	1.83587	1.95752	2.10405	2.24652	1.89044
WBGene00000951	WBGene00000951	WBGene00000951	deg-3	3565200	Acetylcholine receptor subunit alpha-type deg-3 [Source:UniProtKB/Swiss-Prot;Acc:P54244]	-0.0785837	0.773879	-0.36839	0.718763	0.895905	-6.14552	-0.0785837	-0.36839	0.718763	0.895905	-6.14552	0.503935	1.01425	1.01697	0.830742	1.09861	0.853443	0.586419	0.565209
WBGene00000952	WBGene00000952	WBGene00000952	del-1	181534	Degenerin del-1 [Source:UniProtKB/Swiss-Prot;Acc:Q19038]	-0.0100661	-0.160828	-0.0379951	0.970293	0.990951	-5.94475	-0.0100661	-0.0379951	0.970293	0.990951	-5.94475	-0.175958	0.151947	-0.308588	-0.124354	-0.323876	0.243329	-0.331098	0.10748
WBGene00000953	WBGene00000953	WBGene00000953	del-2	177796	DEgenerin Like [Source:UniProtKB/TrEMBL;Acc:D3YT21]	0.372347	-0.617907	0.950555	0.359898	0.686977	-5.38303	0.372347	0.950555	0.359898	0.686977	-5.38303	-0.383157	-0.880769	-0.939927	-0.564302	-0.739456	-0.0795478	0.523341	-1.12505
WBGene00000955	WBGene00000955	WBGene00000955	des-2	179574	Acetylcholine receptor subunit alpha-type des-2 [Source:UniProtKB/Swiss-Prot;Acc:O76554]	0.368972	0.47059	1.65771	0.122313	0.48281	-4.85647	0.368972	1.65771	0.122313	0.48281	-4.85647	0.276006	0.330125	0.306484	0.449145	0.978259	0.829555	0.676148	0.264376
WBGene00000958	WBGene00000958	WBGene00000958	dgk-1	180452	Diacylglycerol kinase [Source:UniProtKB/TrEMBL;Acc:Q58AU5]	0.221653	2.4982	1.29678	0.218197	0.584207	-5.85675	0.221653	1.29678	0.218197	0.584207	-5.85675	2.11083	2.47867	2.34035	2.65334	2.78309	2.53174	2.9509	2.22241
WBGene00000959	WBGene00000959	WBGene00000959	dgk-2	180720	Diacylglycerol kinase [Source:UniProtKB/TrEMBL;Acc:Q7Z2A0]	0.0182372	5.22539	0.25671	0.801591	0.927225	-7.25592	0.0182372	0.25671	0.801591	0.927225	-7.25592	5.18045	5.30937	5.23603	5.12728	5.11591	5.26603	5.28238	5.29843
WBGene00000960	WBGene00000960	WBGene00000960	dgk-3	186262	Probable diacylglycerol kinase 3 [Source:UniProtKB/Swiss-Prot;Acc:Q03603]	0.30198	-1.71987	0.664824	0.518274	0.7868	-5.30682	0.30198	0.664824	0.518274	0.7868	-5.30682	-1.63183	-1.81896	-1.54624	-1.59158	-1.13245	-2.28924	-1.07778	-1.12505
WBGene00000961	WBGene00000961	WBGene00000961	dgn-1	181283	DystroGlycaN [Source:UniProtKB/TrEMBL;Acc:Q22629]	0.0336623	5.34875	0.524554	0.609096	0.836558	-7.16502	0.0336623	0.524554	0.609096	0.836558	-7.16502	5.27944	5.30582	5.40389	5.3532	5.44212	5.33659	5.38906	5.2916
WBGene00000962	WBGene00000962	WBGene00000962	dhc-1	172041	Dynein heavy chain, cytoplasmic [Source:UniProtKB/Swiss-Prot;Acc:Q19020]	0.145308	9.21017	2.21665	0.0459299	0.383371	-5.47323	0.145308	2.21665	0.0459299	0.383371	-5.47323	9.13662	9.14462	9.1135	9.15618	9.40943	9.32866	9.33116	9.06197
WBGene00000963	WBGene00000963	WBGene00000963	dhp-1	172464	Dihydropyrimidinase 1 [Source:UniProtKB/Swiss-Prot;Acc:Q21773]	-0.191394	4.85578	-1.96262	0.0724029	0.421732	-5.42332	-0.191394	-1.96262	0.0724029	0.421732	-5.42332	5.16743	4.96714	4.96574	4.70399	4.72209	4.92645	4.68471	4.72522
WBGene00000964	WBGene00000964	WBGene00000964	dhp-2	177852	Dihydropyrimidinase 2 [Source:UniProtKB/Swiss-Prot;Acc:Q18677]	0.142628	3.91312	1.70144	0.11365	0.47205	-5.64365	0.142628	1.70144	0.11365	0.47205	-5.64365	3.70303	3.88511	3.89391	3.89754	3.92559	4.03866	4.02463	3.96822
WBGene00000965	WBGene00000965	WBGene00000965	dhs-1	172172	DeHydrogenases, Short chain [Source:UniProtKB/TrEMBL;Acc:P91013]	-0.0130901	6.21749	-0.217869	0.831057	0.939219	-7.40947	-0.0130901	-0.217869	0.831057	0.939219	-7.40947	6.25622	6.24863	6.24519	6.14591	6.21245	6.20358	6.11949	6.31488
WBGene00000966	WBGene00000966	WBGene00000966	dhs-2	172183	DeHydrogenases, Short chain [Source:UniProtKB/TrEMBL;Acc:Q86NJ7]	0.133617	2.63558	0.944071	0.363073	0.688166	-6.27264	0.133617	0.944071	0.363073	0.688166	-6.27264	2.43691	2.74278	2.81387	2.28655	2.92551	2.68604	2.59218	2.67796
WBGene00000967	WBGene00000967	WBGene00000967	dhs-3	172603		-0.00322748	5.78852	-0.0531767	0.958434	0.98654	-7.37603	-0.00322748	-0.0531767	0.958434	0.98654	-7.37603	5.72201	5.81432	5.81111	5.81705	5.83616	5.73568	5.7214	5.85906
WBGene00000968	WBGene00000968	WBGene00000968	dhs-4	172810	DeHydrogenases, Short chain [Source:UniProtKB/TrEMBL;Acc:O18030]	0.395298	2.03871	2.74059	0.0173878	0.311328	-3.47441	0.395298	2.74059	0.0173878	0.311328	-3.47441	1.89813	1.60513	1.9838	2.043	2.25383	2.29932	2.1029	2.24141
WBGene00000969	WBGene00000969	WBGene00000969	dhs-5	173930	Uncharacterized oxidoreductase dhs-5 [Source:UniProtKB/Swiss-Prot;Acc:Q10130]	0.239775	3.14068	2.3519	0.0358638	0.363385	-4.41781	0.239775	2.3519	0.0358638	0.363385	-4.41781	3.00893	3.02178	3.10528	2.97742	3.12763	3.38419	3.36031	3.19431
WBGene00000970	WBGene00000970	WBGene00000970	dhs-6	3565470	DeHydrogenases, Short chain [Source:UniProtKB/TrEMBL;Acc:Q09979]	0.120424	6.92459	1.73289	0.107762	0.46537	-6.06747	0.120424	1.73289	0.107762	0.46537	-6.06747	6.88414	6.80169	6.86542	6.91559	6.88963	7.19107	6.914	6.93915
WBGene00000971	WBGene00000971	WBGene00000971	dhs-7	174183	DeHydrogenases, Short chain [Source:UniProtKB/TrEMBL;Acc:Q19062]	-0.121246	2.13523	-0.729957	0.478911	0.762609	-6.32068	-0.121246	-0.729957	0.478911	0.762609	-6.32068	2.0399	2.49952	2.22366	1.98141	2.02995	2.38376	2.16621	1.86616
WBGene00000972	WBGene00000972	WBGene00000972	dhs-8	175108	DeHydrogenases, Short chain [Source:UniProtKB/TrEMBL;Acc:U4PLQ0]	0.323988	2.23525	1.97245	0.0711575	0.420206	-4.83232	0.323988	1.97245	0.0711575	0.420206	-4.83232	2.01897	2.2319	2.24559	1.79349	2.04	2.50936	2.63756	2.50788
WBGene00000973	WBGene00000973	WBGene00000973	dhs-9	175737	DeHydrogenases, Short chain [Source:UniProtKB/TrEMBL;Acc:Q9N538]	0.156843	4.91967	2.14788	0.0520226	0.394453	-5.13136	0.156843	2.14788	0.0520226	0.394453	-5.13136	4.85111	4.77871	4.91361	4.84381	4.95782	4.97217	4.91564	5.14034
WBGene00000974	WBGene00000974	WBGene00000974	dhs-11	176485	DeHydrogenases, Short chain [Source:UniProtKB/TrEMBL;Acc:A0A168H2Z9]	-0.228584	4.96728	-2.50005	0.0272669	0.345689	-4.52593	-0.228584	-2.50005	0.0272669	0.345689	-4.52593	5.13741	5.09663	5.08305	5.00725	4.86612	4.58143	4.96691	5.01479
WBGene00000975	WBGene00000975	WBGene00000975	dhs-12	177888	DeHydrogenases, Short chain [Source:UniProtKB/TrEMBL;Acc:G5EG13]	0.0810311	6.29454	1.16945	0.2641	0.619667	-6.74641	0.0810311	1.16945	0.2641	0.619667	-6.74641	6.35449	6.292	6.25401	6.11182	6.30448	6.47925	6.28609	6.28027
WBGene00000976	WBGene00000976	WBGene00000976	dhs-13	178658	DeHydrogenases, Short chain [Source:UniProtKB/TrEMBL;Acc:O16619]	-0.0413168	6.46263	-0.496229	0.628367	0.847238	-7.33358	-0.0413168	-0.496229	0.628367	0.847238	-7.33358	6.52047	6.40876	6.53011	6.48463	6.56343	6.16353	6.50494	6.53063
WBGene00000977	WBGene00000977	WBGene00000977	dhs-14	178738	DeHydrogenases, Short chain [Source:UniProtKB/TrEMBL;Acc:Q9N5G3]	-0.195204	4.02017	-2.01192	0.0663565	0.41425	-5.18166	-0.195204	-2.01192	0.0663565	0.41425	-5.18166	4.30765	4.19096	4.01696	3.94025	3.85899	4.01767	3.97835	3.88002
WBGene00000978	WBGene00000978	WBGene00000978	dhs-15	178739	DeHydrogenases, Short chain [Source:UniProtKB/TrEMBL;Acc:Q9N5G1]	0.249804	0.099867	1.13086	0.279404	0.631545	-5.40426	0.249804	1.13086	0.279404	0.631545	-5.40426	0.240293	0.0425414	-0.186107	0.029639	0.328792	0.279045	0.277935	0.226722
WBGene00000979	WBGene00000979	WBGene00000979	dhs-16	178983	3 beta-hydroxysteroid dehydrogenase dhs-16 [Source:UniProtKB/Swiss-Prot;Acc:O16881]	0.338348	-0.956553	0.538681	0.599596	0.831396	-5.57459	0.338348	0.538681	0.599596	0.831396	-5.57459	-1.18083	-1.21934	-0.442441	-1.0905	-2.55224	0.313899	0.199403	-0.566854
WBGene00000980	WBGene00000980	WBGene00000980	dhs-17	178990	DeHydrogenases, Short chain [Source:UniProtKB/TrEMBL;Acc:Q1XFZ3]	0.149588	4.3196	1.85214	0.0878271	0.437965	-5.49882	0.149588	1.85214	0.0878271	0.437965	-5.49882	4.2881	4.31612	4.1185	4.2481	4.30496	4.48723	4.35861	4.45909
WBGene00000981	WBGene00000981	WBGene00000981	dhs-18	179529	DeHydrogenases, Short chain [Source:UniProtKB/TrEMBL;Acc:Q18639]	0.139502	3.8848	1.56044	0.143675	0.506066	-5.84037	0.139502	1.56044	0.143675	0.506066	-5.84037	3.72903	3.90869	3.70897	3.90751	3.91197	3.91641	3.93962	4.08856
WBGene00000982	WBGene00000982	WBGene00000982	dhs-19	179578	DeHydrogenases, Short chain [Source:UniProtKB/TrEMBL;Acc:Q22392]	0.0719529	5.40623	0.827616	0.42345	0.730314	-6.96199	0.0719529	0.827616	0.42345	0.730314	-6.96199	5.33975	5.46535	5.40632	5.26289	5.40272	5.69246	5.30951	5.38216
WBGene00000983	WBGene00000983	WBGene00000983	dhs-20	179590	DeHydrogenases, Short chain [Source:UniProtKB/TrEMBL;Acc:Q20012]	0.219797	3.58761	1.68244	0.117346	0.477313	-5.60004	0.219797	1.68244	0.117346	0.477313	-5.60004	3.19766	3.77141	3.45504	3.44264	3.9337	3.61132	3.71458	3.61444
WBGene00000984	WBGene00000984	WBGene00000984	dhs-21	179741	L-xylulose reductase [Source:UniProtKB/Swiss-Prot;Acc:Q21929]	0.0115102	4.41892	0.0994592	0.922355	0.975428	-7.13817	0.0115102	0.0994592	0.922355	0.975428	-7.13817	4.14335	4.71149	4.35122	4.39706	4.35213	4.55253	4.48607	4.37982
WBGene00000985	WBGene00000985	WBGene00000985	dhs-22	179940	DeHydrogenases, Short chain [Source:UniProtKB/TrEMBL;Acc:Q9XVS9]	-0.0129171	7.21941	-0.176552	0.862696	0.952025	-7.52796	-0.0129171	-0.176552	0.862696	0.952025	-7.52796	7.28966	7.35063	7.20883	7.04127	7.1436	7.21027	7.15836	7.35584
WBGene00000986	WBGene00000986	WBGene00000986	dhs-23	180038	DeHydrogenases, Short chain [Source:UniProtKB/TrEMBL;Acc:O45709]	-0.725279	-0.111768	-1.96611	0.0719588	0.421369	-4.26038	-0.725279	-1.96611	0.0719588	0.421369	-4.26038	-0.275841	0.233865	0.306484	1.01416	0.0786178	-0.996277	0.158474	-0.859049
WBGene00000987	WBGene00000987	WBGene00000987	dhs-24	180306	DeHydrogenases, Short chain [Source:UniProtKB/TrEMBL;Acc:Q9U1Y6]	-0.237885	6.6667	-2.84339	0.0143285	0.302595	-4.13521	-0.237885	-2.84339	0.0143285	0.302595	-4.13521	6.67518	7.03291	6.79746	6.61406	6.59233	6.52319	6.53773	6.56545
WBGene00000988	WBGene00000988	WBGene00000988	dhs-25	180486	DeHydrogenases, Short chain [Source:UniProtKB/TrEMBL;Acc:Q19246]	-0.147237	7.10047	-1.81334	0.0939159	0.448881	-5.96195	-0.147237	-1.81334	0.0939159	0.448881	-5.96195	7.10436	7.29805	7.19692	7.08621	7.06699	6.79165	7.08449	7.1786
WBGene00000989	WBGene00000989	WBGene00000989	dhs-26	180624	DeHydrogenases, Short chain [Source:UniProtKB/TrEMBL;Acc:Q23612]	-0.272205	0.661057	-1.11474	0.285993	0.636402	-5.5678	-0.272205	-1.11474	0.285993	0.636402	-5.5678	0.752341	0.73364	0.766993	1.08615	0.0786178	0.279045	1.01106	0.88824
WBGene00000990	WBGene00000990	WBGene00000990	dhs-27	180632	Uncharacterized oxidoreductase dhs-27 [Source:UniProtKB/Swiss-Prot;Acc:Q11177]	0.0257239	4.03286	0.221414	0.828356	0.938048	-7.03738	0.0257239	0.221414	0.828356	0.938048	-7.03738	3.74823	4.1533	4.25179	3.91741	3.86466	4.09485	4.14999	4.11198
WBGene00000991	WBGene00000991	WBGene00000991	dhs-28	180950	DeHydrogenases, Short chain [Source:UniProtKB/TrEMBL;Acc:Q21481]	0.299182	6.73779	4.39369	0.000800532	0.165835	-1.22864	0.299182	4.39369	0.000800532	0.165835	-1.22864	6.57972	6.59538	6.60359	6.5781	6.87811	7.07934	6.74934	6.84327
WBGene00000992	WBGene00000992	WBGene00000992	dhs-29	181027	DeHydrogenases, Short chain [Source:UniProtKB/TrEMBL;Acc:Q19843]	-0.416835	2.70249	-2.56929	0.0239673	0.337205	-3.92854	-0.416835	-2.56929	0.0239673	0.337205	-3.92854	2.75425	3.02753	2.84293	3.0148	2.65155	2.02212	2.85809	2.52349
WBGene00000993	WBGene00000993	WBGene00000993	dhs-30	181761	DeHydrogenases, Short chain [Source:UniProtKB/TrEMBL;Acc:Q65ZI3]	-0.0787668	4.89659	-1.16061	0.267548	0.621794	-6.54665	-0.0787668	-1.16061	0.267548	0.621794	-6.54665	4.9148	4.91765	4.97889	4.94408	4.8318	4.77051	4.87831	4.95271
WBGene00000994	WBGene00000994	WBGene00000994	dic-1	24104403	DICE1 (Deleted In Cancer) homolog [Source:UniProtKB/TrEMBL;Acc:B7WN63]	0.0965345	6.25941	1.22914	0.241718	0.60124	-6.673	0.0965345	1.22914	0.241718	0.60124	-6.673	6.21139	6.16757	6.23152	6.24555	6.27126	6.55222	6.24208	6.15994
WBGene00000995	WBGene00000995	WBGene00000995	die-1	174569	Dorsal Intercalation and Elongation defect [Source:UniProtKB/TrEMBL;Acc:A0A131MCL4]	0.15513	6.60952	2.66517	0.0200322	0.31926	-4.45775	0.15513	2.66517	0.0200322	0.31926	-4.45775	6.51161	6.45965	6.54731	6.62215	6.69772	6.75011	6.69626	6.59623
WBGene00000996	WBGene00000996	WBGene00000996	dif-1	177530		-0.0852556	6.77612	-1.57879	0.139414	0.50106	-6.27687	-0.0852556	-1.57879	0.139414	0.50106	-6.27687	6.8371	6.75649	6.78674	6.90401	6.76747	6.75606	6.72107	6.68438
WBGene00000998	WBGene00000998	WBGene00000998	dig-1	175951	Mesocentin [Source:UniProtKB/Swiss-Prot;Acc:Q09165]	0.25191	6.09444	2.96816	0.0113225	0.296829	-3.8368	0.25191	2.96816	0.0113225	0.296829	-3.8368	5.86883	5.98112	5.98658	6.04339	6.27871	6.30397	6.34713	5.95285
WBGene00001000	WBGene00001000	WBGene00001000	dim-1	181062	Disorganized muscle protein 1 [Source:UniProtKB/Swiss-Prot;Acc:Q18066]	0.0355376	7.37356	0.505477	0.622043	0.844457	-7.42265	0.0355376	0.505477	0.622043	0.844457	-7.42265	7.4708	7.24115	7.37442	7.34744	7.31022	7.41902	7.27753	7.55081
WBGene00001001	WBGene00001001	WBGene00001001	dis-3	177875	Probable exosome complex exonuclease RRP44 [Source:UniProtKB/Swiss-Prot;Acc:Q17632]	0.0244988	7.53119	0.515994	0.614888	0.840429	-7.43091	0.0244988	0.515994	0.614888	0.840429	-7.43091	7.58353	7.48321	7.52743	7.48556	7.56169	7.54745	7.51264	7.55057
WBGene00001002	WBGene00001002	WBGene00001002	div-1	176439	DNA polymerase alpha subunit B [Source:UniProtKB/Swiss-Prot;Acc:Q21625]	0.0625168	6.70946	0.89896	0.38571	0.705947	-7.07156	0.0625168	0.89896	0.38571	0.705947	-7.07156	6.71394	6.61007	6.70353	6.69783	6.83328	6.8768	6.65133	6.59346
WBGene00001005	WBGene00001005	WBGene00001005	dlc-1	175922	Dynein light chain 1, cytoplasmic [Source:UniProtKB/Swiss-Prot;Acc:Q22799]	-0.210236	8.05296	-1.87838	0.0839142	0.432694	-5.94274	-0.210236	-1.87838	0.0839142	0.432694	-5.94274	8.11459	8.19863	8.10683	8.20791	8.0475	7.50589	8.12111	8.12303
WBGene00001006	WBGene00001006	WBGene00001006	dlg-1	180819	Disks large homolog 1 [Source:UniProtKB/Swiss-Prot;Acc:G5ECY0]	0.274758	6.36166	2.12085	0.0546187	0.398739	-5.38662	0.274758	2.12085	0.0546187	0.398739	-5.38662	6.00142	6.06953	6.35456	6.50064	6.33747	6.6338	6.77538	6.22643
WBGene00001007	WBGene00001007	WBGene00001007	dli-1	178260	Dynein Light Intermediate chain [Source:UniProtKB/TrEMBL;Acc:G5ED34]	0.112729	6.67991	2.17452	0.0495771	0.389033	-5.33251	0.112729	2.17452	0.0495771	0.389033	-5.33251	6.64818	6.56652	6.6516	6.63771	6.75951	6.75606	6.67465	6.74972
WBGene00001008	WBGene00001008	WBGene00001008	dlk-1	173128	Mitogen-activated protein kinase kinase kinase dlk-1 [Source:UniProtKB/Swiss-Prot;Acc:O01700]	0.207087	5.26945	2.53011	0.0257837	0.340178	-4.52378	0.207087	2.53011	0.0257837	0.340178	-4.52378	5.21766	5.07109	5.13537	5.2616	5.46749	5.17062	5.47178	5.37249
WBGene00001016	WBGene00001016	WBGene00001016	dna-2	174809	Yeast DNA helicase/endonuclease family [Source:UniProtKB/TrEMBL;Acc:Q9U3F2]	0.0769656	7.12043	1.43222	0.176677	0.54251	-6.51278	0.0769656	1.43222	0.176677	0.54251	-6.51278	7.13599	7.08867	7.00656	7.09642	7.23315	7.10258	7.18949	7.11401
WBGene00001017	WBGene00001017	WBGene00001017	dnc-1	177987	DyNactin Complex component [Source:UniProtKB/TrEMBL;Acc:E2JKZ0]	0.116244	8.06454	2.31772	0.0381882	0.367928	-5.21186	0.116244	2.31772	0.0381882	0.367928	-5.21186	8.02429	7.97254	8.00021	8.03282	8.10386	8.22724	8.10319	8.054
WBGene00001018	WBGene00001018	WBGene00001018	dnc-2	175837	Probable dynactin subunit 2 [Source:UniProtKB/Swiss-Prot;Acc:Q09248]	-0.015538	7.16826	-0.161741	0.874102	0.956479	-7.52583	-0.015538	-0.161741	0.874102	0.956479	-7.52583	7.14295	7.38787	7.16491	6.9898	7.06206	7.42775	7.0597	7.11433
WBGene00001019	WBGene00001019	WBGene00001019	dnj-1	178040	DnaJ homolog subfamily B member 1 [Source:UniProtKB/Swiss-Prot;Acc:Q17438]	-0.0255989	6.84078	-0.446893	0.662618	0.867983	-7.40047	-0.0255989	-0.446893	0.662618	0.867983	-7.40047	6.83298	6.87273	6.91373	6.79591	6.80812	6.81807	6.74718	6.9417
WBGene00001020	WBGene00001020	WBGene00001020	dnj-2	178043	DnaJ homolog dnj-2 [Source:UniProtKB/Swiss-Prot;Acc:Q17433]	0.0416386	6.30594	0.62758	0.541605	0.801272	-7.23745	0.0416386	0.62758	0.541605	0.801272	-7.23745	6.34401	6.30598	6.24111	6.24686	6.18779	6.44182	6.28193	6.40403
WBGene00001021	WBGene00001021	WBGene00001021	dnj-3	182084	DNaJ domain (Prokaryotic heat shock protein) [Source:UniProtKB/TrEMBL;Acc:Q93171]	-0.154744	3.65481	-1.16704	0.265036	0.620287	-6.28642	-0.154744	-1.16704	0.265036	0.620287	-6.28642	3.55099	4.0539	3.6891	3.5778	3.8245	3.49465	3.60461	3.48088
WBGene00001022	WBGene00001022	WBGene00001022	dnj-4	172173	DNaJ domain (Prokaryotic heat shock protein) [Source:UniProtKB/TrEMBL;Acc:P91014]	0.000660254	4.95176	0.00911975	0.992868	0.997937	-7.24406	0.000660254	0.00911975	0.992868	0.997937	-7.24406	5.01727	4.8776	4.97233	4.96013	4.92834	4.95018	4.84806	5.07562
WBGene00001023	WBGene00001023	WBGene00001023	dnj-5	174122	DnaJ homolog dnj-5 [Source:UniProtKB/Swiss-Prot;Acc:Q09446]	0.0897095	9.11811	1.6763	0.118562	0.479252	-6.33296	0.0897095	1.6763	0.118562	0.479252	-6.33296	9.11583	9.01128	9.05406	9.11761	9.20871	9.25973	9.13075	9.04778
WBGene00001025	WBGene00001025	WBGene00001025	dnj-7	180983	DNaJ domain (Prokaryotic heat shock protein) [Source:UniProtKB/TrEMBL;Acc:P91189]	0.0923332	5.76869	1.22992	0.241434	0.601126	-6.60693	0.0923332	1.22992	0.241434	0.601126	-6.60693	5.80457	5.63183	5.77198	5.70052	5.75301	5.95923	5.6659	5.87131
WBGene00001026	WBGene00001026	WBGene00001026	dnj-8	174093	DNaJ domain (Prokaryotic heat shock protein) [Source:UniProtKB/TrEMBL;Acc:B2MZA7]	0.0645814	7.45399	0.940096	0.36503	0.688837	-7.10616	0.0645814	0.940096	0.36503	0.688837	-7.10616	7.44431	7.46596	7.47328	7.30061	7.43906	7.66495	7.48549	7.36101
WBGene00001027	WBGene00001027	WBGene00001027	dnj-9	3565947	DNaJ domain (Prokaryotic heat shock protein) [Source:UniProtKB/TrEMBL;Acc:P91243]	-0.0569995	6.34384	-0.718093	0.485942	0.766513	-7.17858	-0.0569995	-0.718093	0.485942	0.766513	-7.17858	6.38138	6.44817	6.33423	6.3196	6.32004	6.51666	6.33455	6.10198
WBGene00001028	WBGene00001028	WBGene00001028	dnj-10	176211	DnaJ homolog dnj-10 [Source:UniProtKB/Swiss-Prot;Acc:Q8TA83]	-0.00593888	6.46458	-0.108485	0.915338	0.972626	-7.45888	-0.00593888	-0.108485	0.915338	0.972626	-7.45888	6.47126	6.51779	6.43549	6.44125	6.39639	6.53663	6.47816	6.44509
WBGene00001029	WBGene00001029	WBGene00001029	dnj-11	177419	DNaJ domain (Prokaryotic heat shock protein) [Source:UniProtKB/TrEMBL;Acc:Q94216]	0.03743	8.65453	0.541709	0.597569	0.83003	-7.50759	0.03743	0.541709	0.597569	0.83003	-7.50759	8.75171	8.56644	8.5919	8.63847	8.61659	8.80112	8.50018	8.77098
WBGene00001030	WBGene00001030	WBGene00001030	dnj-12	173341	DNaJ domain (Prokaryotic heat shock protein) [Source:UniProtKB/TrEMBL;Acc:O45502]	0.00509561	8.9121	0.118567	0.907507	0.968889	-7.67575	0.00509561	0.118567	0.907507	0.968889	-7.67575	8.93802	8.92138	8.91376	8.86427	8.88981	8.95343	8.87405	8.94311
WBGene00001031	WBGene00001031	WBGene00001031	dnj-13	3564910	DNaJ domain (Prokaryotic heat shock protein) [Source:UniProtKB/TrEMBL;Acc:Q20774]	0.0119768	7.97288	0.220425	0.829109	0.938243	-7.58389	0.0119768	0.220425	0.829109	0.938243	-7.58389	8.03361	7.93026	7.96615	7.94056	7.99532	7.88571	7.94334	8.08999
WBGene00001032	WBGene00001032	WBGene00001032	dnj-14	180746	DNaJ domain (Prokaryotic heat shock protein) [Source:UniProtKB/TrEMBL;Acc:E5QCE7]	-0.026514	4.83181	-0.389744	0.703303	0.889062	-7.14117	-0.026514	-0.389744	0.703303	0.889062	-7.14117	4.75631	4.85997	4.87895	4.89481	4.86329	4.75475	4.84484	4.81835
WBGene00001033	WBGene00001033	WBGene00001033	dnj-15	187149	DNaJ domain (Prokaryotic heat shock protein) [Source:UniProtKB/TrEMBL;Acc:U4PF47]	-0.160601	5.01301	-1.80058	0.0959992	0.45276	-5.70612	-0.160601	-1.80058	0.0959992	0.45276	-5.70612	5.11417	5.09183	4.98379	5.18852	4.95516	4.75475	4.86406	5.16668
WBGene00001034	WBGene00001034	WBGene00001034	dnj-16	175540	DNaJ domain (Prokaryotic heat shock protein) [Source:UniProtKB/TrEMBL;Acc:Q22028]	-0.0247947	6.67786	-0.322885	0.752135	0.910752	-7.43364	-0.0247947	-0.322885	0.752135	0.910752	-7.43364	6.66847	6.77777	6.6659	6.64319	6.67572	6.8808	6.62669	6.48899
WBGene00001035	WBGene00001035	WBGene00001035	dnj-17	176761	DNaJ domain (Prokaryotic heat shock protein) [Source:UniProtKB/TrEMBL;Acc:O62360]	0.0798037	6.08346	1.03973	0.318214	0.657843	-6.86006	0.0798037	1.03973	0.318214	0.657843	-6.86006	6.17046	5.97295	5.93184	6.11038	6.12127	6.19425	5.95071	6.22285
WBGene00001036	WBGene00001036	WBGene00001036	dnj-18	175616	DNaJ domain (Prokaryotic heat shock protein) [Source:UniProtKB/TrEMBL;Acc:Q22138]	-0.00764408	5.26089	-0.086972	0.932075	0.978601	-7.29298	-0.00764408	-0.086972	0.932075	0.978601	-7.29298	5.35965	5.35413	5.20138	5.12728	5.13245	5.24474	5.19653	5.48342
WBGene00001037	WBGene00001037	WBGene00001037	dnj-19	3565862	DNaJ domain (Prokaryotic heat shock protein) [Source:UniProtKB/TrEMBL;Acc:O16303]	-0.0168427	8.47837	-0.265837	0.794711	0.924881	-7.61233	-0.0168427	-0.265837	0.794711	0.924881	-7.61233	8.54278	8.41375	8.44771	8.54869	8.48337	8.35157	8.40634	8.63409
WBGene00001038	WBGene00001038	WBGene00001038	dnj-20	174514	DnaJ homolog dnj-20 [Source:UniProtKB/Swiss-Prot;Acc:Q8MPX3]	-0.0509512	7.70898	-1.00935	0.332001	0.666233	-7.06049	-0.0509512	-1.00935	0.332001	0.666233	-7.06049	7.73516	7.68497	7.71915	7.80379	7.69555	7.6009	7.72244	7.71214
WBGene00001039	WBGene00001039	WBGene00001039	dnj-21	172231	Mitochondrial import inner membrane translocase subunit TIM14 [Source:UniProtKB/Swiss-Prot;Acc:P91454]	-0.557632	4.14137	-1.96437	0.0721788	0.421437	-5.2779	-0.557632	-1.96437	0.0721788	0.421437	-5.2779	4.25269	4.68261	4.28922	4.3947	4.06753	2.71241	4.23118	4.53036
WBGene00001040	WBGene00001040	WBGene00001040	dnj-22	179227	DNaJ domain (Prokaryotic heat shock protein) [Source:UniProtKB/TrEMBL;Acc:O17002]	-0.0819049	7.03645	-1.19496	0.254345	0.609794	-6.79903	-0.0819049	-1.19496	0.254345	0.609794	-6.79903	6.99945	7.21979	6.98309	7.09569	6.94386	7.08534	6.89583	7.07216
WBGene00001041	WBGene00001041	WBGene00001041	dnj-23	174451	DNaJ domain (Prokaryotic heat shock protein) [Source:UniProtKB/TrEMBL;Acc:Q22751]	-0.0243088	6.94941	-0.412165	0.687218	0.880533	-7.42753	-0.0243088	-0.412165	0.687218	0.880533	-7.42753	7.00345	6.92125	6.95008	6.97565	6.84766	6.90672	6.91554	7.07878
WBGene00001042	WBGene00001042	WBGene00001042	dnj-24	175745	DNaJ domain (Prokaryotic heat shock protein) [Source:UniProtKB/TrEMBL;Acc:Q9TY07]	0.187679	3.00955	1.71225	0.111595	0.469885	-5.4218	0.187679	1.71225	0.111595	0.469885	-5.4218	2.91579	2.84081	2.89242	3.0691	3.01998	3.16786	3.2623	2.9677
WBGene00001043	WBGene00001043	WBGene00001043	dnj-25	180356	DNaJ domain (Prokaryotic heat shock protein) [Source:UniProtKB/TrEMBL;Acc:D7SFQ6]	0.116514	6.34768	1.71489	0.111098	0.469046	-6.0305	0.116514	1.71489	0.111098	0.469046	-6.0305	6.30619	6.19595	6.30516	6.36854	6.53794	6.43985	6.35111	6.28256
WBGene00001044	WBGene00001044	WBGene00001044	dnj-26	178171	DNaJ domain (Prokaryotic heat shock protein) [Source:UniProtKB/TrEMBL;Acc:Q9U2L4]	-0.306008	5.57941	-2.44768	0.0300505	0.353379	-4.71624	-0.306008	-2.44768	0.0300505	0.353379	-4.71624	5.63272	6.09064	5.66314	5.49218	5.30081	5.67581	5.41861	5.37142
WBGene00001045	WBGene00001045	WBGene00001045	dnj-27	173065	DNaJ domain (Prokaryotic heat shock protein) [Source:UniProtKB/TrEMBL;Acc:Q25AR9]	0.0461994	5.56336	0.79516	0.441399	0.74071	-7.01306	0.0461994	0.79516	0.441399	0.74071	-7.01306	5.50968	5.5133	5.55972	5.58931	5.60169	5.56081	5.62892	5.55353
WBGene00001046	WBGene00001046	WBGene00001046	dnj-28	171870	DNaJ domain (Prokaryotic heat shock protein) [Source:UniProtKB/TrEMBL;Acc:Q9N3E0]	0.0458899	5.55765	0.540265	0.598535	0.830713	-7.18875	0.0458899	0.540265	0.598535	0.830713	-7.18875	5.631	5.51586	5.41602	5.58206	5.52858	5.67413	5.37573	5.74798
WBGene00001047	WBGene00001047	WBGene00001047	dnj-29	173278	DNaJ domain (Prokaryotic heat shock protein) [Source:UniProtKB/TrEMBL;Acc:Q9U1W0]	0.0298793	7.93145	0.465931	0.649301	0.86022	-7.49067	0.0298793	0.465931	0.649301	0.86022	-7.49067	7.99026	7.83391	7.91575	7.93366	7.93917	7.89456	7.83061	8.11565
WBGene00001048	WBGene00001048	WBGene00001048	dnj-30	171833	DNaJ domain (Prokaryotic heat shock protein) [Source:UniProtKB/TrEMBL;Acc:A0A078BS22]	0.00374497	5.67592	0.0531955	0.958419	0.98654	-7.35988	0.00374497	0.0531955	0.958419	0.98654	-7.35988	5.64984	5.63701	5.67329	5.74475	5.5472	5.62207	5.717	5.8256
WBGene00001049	WBGene00001049	WBGene00001049	dog-1	173370	Deletions Of G-rich DNA [Source:UniProtKB/TrEMBL;Acc:O62217]	0.0486429	6.36718	0.888333	0.391181	0.709636	-7.04176	0.0486429	0.888333	0.391181	0.709636	-7.04176	6.32176	6.35342	6.37895	6.32084	6.47632	6.33452	6.36185	6.39558
WBGene00001050	WBGene00001050	WBGene00001050	dom-3	172124	Decapping nuclease dom-3 [Source:UniProtKB/Swiss-Prot;Acc:Q10660]	0.0487089	5.6029	0.675071	0.511958	0.783551	-7.10996	0.0487089	0.675071	0.511958	0.783551	-7.10996	5.6743	5.53618	5.47755	5.63603	5.58976	5.73407	5.50175	5.68343
WBGene00001051	WBGene00001051	WBGene00001051	cks-1	177658	Cyclin-dependent kinases regulatory subunit [Source:UniProtKB/Swiss-Prot;Acc:Q17868]	-0.180113	7.24239	-1.92383	0.0775108	0.427547	-5.8016	-0.180113	-1.92383	0.0775108	0.427547	-5.8016	7.31644	7.20765	7.36475	7.45417	7.23889	6.83279	7.22709	7.30057
WBGene00001052	WBGene00001052	WBGene00001052	dop-1	180714	DOPamine receptor [Source:UniProtKB/TrEMBL;Acc:Q86ME5]	0.21639	0.972425	0.871251	0.400086	0.71531	-5.89037	0.21639	0.871251	0.400086	0.71531	-5.89037	0.647179	0.955097	0.826406	1.15472	1.58421	0.476554	1.35693	1.02614
WBGene00001053	WBGene00001053	WBGene00001053	dop-2	179347	D2-like dopamine receptor long variant; DOPamine receptor [Source:UniProtKB/TrEMBL;Acc:G5EBI6]	0.0261211	1.47436	0.163283	0.872913	0.956011	-6.40152	0.0261211	0.163283	0.872913	0.956011	-6.40152	1.34658	1.35354	1.71179	1.57737	1.37769	1.43132	1.52735	1.64135
WBGene00001054	WBGene00001054	WBGene00001054	dpf-1	180042	Dipeptidyl peptidase family member 1 [Source:UniProtKB/Swiss-Prot;Acc:Q7JKY3]	0.231518	2.12277	1.68583	0.116678	0.475863	-5.24063	0.231518	1.68583	0.116678	0.475863	-5.24063	2.15944	1.93402	2.0476	1.96877	2.07954	2.30799	2.13491	2.46
WBGene00001055	WBGene00001055	WBGene00001055	dpf-2	181579	Dipeptidyl peptidase family member 2 [Source:UniProtKB/Swiss-Prot;Acc:Q18253]	0.0657015	5.43434	0.998067	0.337228	0.670466	-6.80962	0.0657015	0.998067	0.337228	0.670466	-6.80962	5.35965	5.44346	5.36685	5.43703	5.43737	5.59398	5.39017	5.45724
WBGene00001056	WBGene00001056	WBGene00001056	dpf-3	172409	Dipeptidyl Peptidase Four (IV) family [Source:UniProtKB/TrEMBL;Acc:Q965K3]	0.0865721	8.33627	1.6606	0.121723	0.482178	-6.29709	0.0865721	1.6606	0.121723	0.482178	-6.29709	8.35113	8.25452	8.2772	8.2934	8.42845	8.4693	8.31151	8.3061
WBGene00001057	WBGene00001057	WBGene00001057	dpf-4	175821	Dipeptidyl Peptidase Four (IV) family [Source:UniProtKB/TrEMBL;Acc:Q19086]	-0.0204265	6.94909	-0.329404	0.747319	0.908017	-7.46019	-0.0204265	-0.329404	0.747319	0.908017	-7.46019	7.07742	6.96201	6.88651	6.91064	6.90346	7.05701	6.86078	6.93879
WBGene00001058	WBGene00001058	WBGene00001058	dpf-5	177251	Dipeptidyl Peptidase Four (IV) family [Source:UniProtKB/TrEMBL;Acc:Q9TYX1]	0.109733	8.05584	2.20133	0.047226	0.384176	-5.41201	0.109733	2.20133	0.047226	0.384176	-5.41201	8.08532	7.91869	8.02261	7.98458	8.10969	8.11854	8.06978	8.13927
WBGene00001059	WBGene00001059	WBGene00001059	dpf-6	176132	Dipeptidyl peptidase family member 6 [Source:UniProtKB/Swiss-Prot;Acc:P34422]	-0.323155	3.29022	-2.28263	0.0407239	0.374396	-4.56666	-0.323155	-2.28263	0.0407239	0.374396	-4.56666	3.74823	3.4372	3.61942	3.02093	3.16946	3.19616	3.06049	3.11924
WBGene00001060	WBGene00001060	WBGene00001060	dpf-7	177250	Dipeptidyl Peptidase Four (IV) family [Source:UniProtKB/TrEMBL;Acc:Q8MXE4]	0.0956226	6.49182	1.59339	0.136101	0.497735	-6.22481	0.0956226	1.59339	0.136101	0.497735	-6.22481	6.41781	6.52924	6.42051	6.40183	6.57515	6.61121	6.55656	6.42756
WBGene00001061	WBGene00001061	WBGene00001061	dpl-1	174458	Transcription factor dpl-1 [Source:UniProtKB/Swiss-Prot;Acc:Q22703]	0.0252921	7.26919	0.466504	0.648903	0.860057	-7.43316	0.0252921	0.466504	0.648903	0.860057	-7.43316	7.32339	7.20257	7.21717	7.2889	7.30684	7.23435	7.22213	7.36128
WBGene00001063	WBGene00001063	WBGene00001063	dpy-1	175342	DumPY: shorter than wild-type [Source:UniProtKB/TrEMBL;Acc:G4SNP7]	-0.290563	1.37207	-1.29642	0.218319	0.584207	-5.55654	-0.290563	-1.29642	0.218319	0.584207	-5.55654	1.52042	1.62804	1.33598	1.62649	1.59789	0.594644	1.65054	1.21105
WBGene00001064	WBGene00001064	WBGene00001064	dpy-2	174107	Cuticle collagen dpy-2 [Source:UniProtKB/Swiss-Prot;Acc:P35799]	0.497597	2.98269	2.50931	0.0268012	0.343975	-4.10403	0.497597	2.50931	0.0268012	0.343975	-4.10403	2.23397	2.81443	3.03146	2.87952	2.80685	3.11943	3.67884	3.36
WBGene00001065	WBGene00001065	WBGene00001065	dpy-3	180529	DumPY: shorter than wild-type [Source:UniProtKB/TrEMBL;Acc:Q19079]	0.433182	1.82517	1.62095	0.130036	0.491231	-5.25612	0.433182	1.62095	0.130036	0.491231	-5.25612	1.41224	1.36267	1.95746	1.86345	1.31281	1.99015	2.73125	2.11315
WBGene00001066	WBGene00001066	WBGene00001066	dpy-4	178414	DumPY: shorter than wild-type [Source:UniProtKB/TrEMBL;Acc:O62432]	-0.164848	2.99363	-0.947267	0.361505	0.6875	-6.35651	-0.164848	-0.947267	0.361505	0.6875	-6.35651	3.48386	2.7705	3.06268	3.0809	2.62507	2.75741	2.96876	3.26102
WBGene00001067	WBGene00001067	WBGene00001067	dpy-5	172197	Cuticle collagen dpy-5 [Source:UniProtKB/Swiss-Prot;Acc:P91285]	-0.420387	3.28366	-2.76023	0.0167573	0.309538	-3.71564	-0.420387	-2.76023	0.0167573	0.309538	-3.71564	3.78278	3.1748	3.68509	3.43347	2.83021	3.23305	3.01535	3.16475
WBGene00001068	WBGene00001068	WBGene00001068	dpy-6	181099	DumPY: shorter than wild-type [Source:UniProtKB/TrEMBL;Acc:Q94185]	-0.0080985	1.23658	-0.0473243	0.963005	0.988443	-6.34714	-0.0080985	-0.0473243	0.963005	0.988443	-6.34714	1.10983	1.27832	1.4909	1.19869	1.46984	1.0728	1.28269	1.19164
WBGene00001069	WBGene00001069	WBGene00001069	dpy-7	181013	Cuticle collagen dpy-7 [Source:UniProtKB/Swiss-Prot;Acc:P34688]	0.366659	2.71562	1.9984	0.0679665	0.415529	-4.90855	0.366659	1.9984	0.0679665	0.415529	-4.90855	2.51371	2.52008	2.60071	2.52106	2.36999	2.87877	3.40473	2.99035
WBGene00001070	WBGene00001070	WBGene00001070	dpy-8	180785	DumPY: shorter than wild-type [Source:UniProtKB/TrEMBL;Acc:Q18345]	-0.0104965	0.464694	-0.0326158	0.974497	0.991762	-6.12613	-0.0104965	-0.0326158	0.974497	0.991762	-6.12613	1.12949	0.233865	0.537364	0.212316	0.0390553	0.829555	1.16364	-0.0685844
WBGene00001071	WBGene00001071	WBGene00001071	dpy-9	176846	DumPY: shorter than wild-type [Source:UniProtKB/TrEMBL;Acc:U4PBE1]	-0.366327	0.842758	-1.67615	0.118591	0.479252	-4.91816	-0.366327	-1.67615	0.118591	0.479252	-4.91816	1.3961	0.842098	1.04225	0.989345	0.295601	0.677271	0.787714	0.981625
WBGene00001072	WBGene00001072	WBGene00001072	dpy-10	36805042	Cuticle collagen dpy-10 [Source:UniProtKB/Swiss-Prot;Acc:P35800]	0.379398	3.6512	3.11293	0.00861285	0.291188	-3.1506	0.379398	3.11293	0.00861285	0.291188	-3.1506	3.3892	3.49649	3.58973	3.37719	3.51053	3.85266	4.05003	3.98241
WBGene00001073	WBGene00001073	WBGene00001073	dpy-11	179040	DumPY: shorter than wild-type; Thioredoxin-like protein DPY-11 [Source:UniProtKB/TrEMBL;Acc:G5EC91]	0.00994682	7.07122	0.15271	0.881071	0.959515	-7.51801	0.00994682	0.15271	0.881071	0.959515	-7.51801	7.18876	6.90552	7.05044	7.13653	7.04936	7.10662	7.03765	7.09846
WBGene00001074	WBGene00001074	WBGene00001074	dpy-13	177187	Cuticle collagen dpy-13 [Source:UniProtKB/Swiss-Prot;Acc:P17657]	-0.378918	2.96207	-2.09986	0.056718	0.400846	-4.79573	-0.378918	-2.09986	0.056718	0.400846	-4.79573	3.48767	2.70378	3.25874	3.29855	2.59128	2.58978	2.91449	2.91541
WBGene00001075	WBGene00001075	WBGene00001075	dpy-14	172410	COLlagen structural; DumPY: shorter than wild-type [Source:UniProtKB/TrEMBL;Acc:G5EEB6]	0.259708	6.24421	1.63713	0.126586	0.487505	-6.13219	0.259708	1.63713	0.126586	0.487505	-6.13219	5.66085	6.0346	6.3457	6.43896	6.05401	6.30884	6.69537	6.42185
WBGene00001076	WBGene00001076	WBGene00001076	dpy-17	175696	DumPY: shorter than wild-type [Source:UniProtKB/TrEMBL;Acc:Q20778]	0.342437	6.44002	2.40553	0.0324874	0.358022	-4.905	0.342437	2.40553	0.0324874	0.358022	-4.905	5.9099	6.15152	6.54289	6.49569	6.28876	6.56267	6.88568	6.68871
WBGene00001077	WBGene00001077	WBGene00001077	dpy-18	176569	Prolyl 4-hydroxylase subunit alpha-1 [Source:UniProtKB/Swiss-Prot;Acc:Q10576]	-0.0362452	5.16014	-0.361109	0.724064	0.898593	-7.21024	-0.0362452	-0.361109	0.724064	0.898593	-7.21024	5.1531	4.95512	5.28318	5.37252	5.20687	4.93487	5.15552	5.23346
WBGene00001078	WBGene00001078	WBGene00001078	dpy-19	191628	C-mannosyltransferase dpy-19 [Source:UniProtKB/Swiss-Prot;Acc:P34413]	0.317158	3.60148	2.91156	0.0125995	0.296953	-3.51394	0.317158	2.91156	0.0125995	0.296953	-3.51394	3.32671	3.60244	3.47374	3.3482	3.57419	3.9528	3.81676	3.75664
WBGene00001079	WBGene00001079	WBGene00001079	dpy-20	178105		-0.74538	-2.22078	-1.32079	0.210305	0.57735	-4.68634	-0.74538	-1.32079	0.210305	0.57735	-4.68634	-1.38878	-1.73863	-1.70543	-1.74971	-2.32876	-3.11315	-0.98315	-2.47392
WBGene00001080	WBGene00001080	WBGene00001080	dpy-21	180176	Lysine-specific demethylase 9 [Source:UniProtKB/Swiss-Prot;Acc:Q9GRZ3]	0.111854	6.69318	1.00602	0.333537	0.667226	-6.9675	0.111854	1.00602	0.333537	0.667226	-6.9675	6.43222	6.7263	6.72662	6.66392	6.98217	6.76238	6.86197	6.39451
WBGene00001081	WBGene00001081	WBGene00001081	dpy-22	181194	Mediator of RNA polymerase II transcription subunit 12 [Source:UniProtKB/Swiss-Prot;Acc:Q20497]	0.0272743	7.05817	0.300745	0.768566	0.91612	-7.48077	0.0272743	0.300745	0.768566	0.91612	-7.48077	6.96431	7.01166	7.03792	7.17211	7.30319	6.81617	7.15349	7.01014
WBGene00001082	WBGene00001082	WBGene00001082	dpy-23	180713	AP-2 complex subunit mu [Source:UniProtKB/Swiss-Prot;Acc:P35603]	0.0690813	5.8248	1.14895	0.272148	0.624488	-6.7078	0.0690813	1.14895	0.272148	0.624488	-6.7078	5.79075	5.70995	5.833	5.84412	5.81508	5.83275	5.85308	5.92813
WBGene00001085	WBGene00001085	WBGene00001085	dpy-26	178196	Condensin complex subunit dpy-26 [Source:UniProtKB/Swiss-Prot;Acc:G5EGE9]	0.0800993	7.78816	1.49732	0.159197	0.523319	-6.48424	0.0800993	1.49732	0.159197	0.523319	-6.48424	7.81168	7.65729	7.73667	7.79621	7.88144	7.86732	7.79078	7.76605
WBGene00001086	WBGene00001086	WBGene00001086	dpy-27	175492	Chromosome condensation protein dpy-27 [Source:UniProtKB/Swiss-Prot;Acc:P48996]	0.18961	6.76279	2.91619	0.0124899	0.296953	-4.01095	0.18961	2.91619	0.0124899	0.296953	-4.01095	6.58017	6.64441	6.70303	6.75324	6.86403	6.99595	6.82117	6.74473
WBGene00001087	WBGene00001087	WBGene00001087	dpy-28	176509	Condensin complex subunit 1 [Source:UniProtKB/Swiss-Prot;Acc:Q9U2M1]	0.122725	7.28146	2.28468	0.0405717	0.374396	-5.20326	0.122725	2.28468	0.0405717	0.374396	-5.20326	7.19897	7.1714	7.2646	7.25384	7.41293	7.37869	7.32656	7.24779
WBGene00001088	WBGene00001088	WBGene00001088	dpy-30	179671	Dosage compensation protein dpy-30 [Source:UniProtKB/Swiss-Prot;Acc:Q10661]	-0.228678	7.11244	-1.79138	0.0975271	0.454317	-5.99662	-0.228678	-1.79138	0.0975271	0.454317	-5.99662	7.18289	7.23759	7.20708	7.27805	7.04905	6.51993	7.08108	7.34737
WBGene00001089	WBGene00001089	WBGene00001089	dre-1	179045	F-box protein dre-1 [Source:UniProtKB/Swiss-Prot;Acc:Q94251]	0.0904667	5.4816	1.06481	0.307155	0.652085	-6.7488	0.0904667	1.06481	0.307155	0.652085	-6.7488	5.29584	5.32347	5.58574	5.5727	5.46935	5.65302	5.5391	5.42435
WBGene00001090	WBGene00001090	WBGene00001090	drh-1	177425	Dicer Related Helicase [Source:UniProtKB/TrEMBL;Acc:V6CIX1]	0.0792556	6.4947	1.2533	0.233095	0.594415	-6.67254	0.0792556	1.2533	0.233095	0.594415	-6.67254	6.54263	6.41837	6.48588	6.37992	6.53305	6.65816	6.50545	6.43944
WBGene00001091	WBGene00001091	WBGene00001091	drh-2	NA		-0.012473	5.20069	-0.188386	0.853606	0.947784	-7.26798	-0.012473	-0.188386	0.853606	0.947784	-7.26798	5.16743	5.26439	5.12949	5.26418	5.18211	5.28263	5.15292	5.17535
WBGene00001092	WBGene00001092	WBGene00001092	dro-1	191629	DR1 (One) transcription factor family [Source:UniProtKB/TrEMBL;Acc:O45550]	-0.100953	6.18081	-1.21264	0.24775	0.605636	-6.68199	-0.100953	-1.21264	0.24775	0.605636	-6.68199	6.28005	6.26364	6.11796	6.25859	6.1183	5.94262	6.09935	6.37259
WBGene00001093	WBGene00001093	WBGene00001093	drp-1	177336	Dynamin-related protein [Source:UniProtKB/TrEMBL;Acc:G5EDY8]	0.169654	7.69444	2.58494	0.0232772	0.335671	-4.70625	0.169654	2.58494	0.0232772	0.335671	-4.70625	7.69697	7.54982	7.57989	7.6182	7.78888	7.94632	7.73163	7.64615
WBGene00001094	WBGene00001094	WBGene00001094	dars-1	176334	Aspartate--tRNA ligase, cytoplasmic [Source:UniProtKB/Swiss-Prot;Acc:Q03577]	0.0668338	8.2979	1.14786	0.27258	0.624625	-6.96133	0.0668338	1.14786	0.27258	0.624625	-6.96133	8.3818	8.19288	8.23346	8.25536	8.29272	8.43915	8.2396	8.34972
WBGene00001095	WBGene00001095	WBGene00001095	dars-2	3565124	Aspartyl(D) Amino-acyl tRNA Synthetase [Source:UniProtKB/TrEMBL;Acc:P90831]	0.149774	5.11574	1.67052	0.119716	0.480108	-5.92	0.149774	1.67052	0.119716	0.480108	-5.92	5.12523	5.0578	4.9984	4.98545	5.16153	5.45354	5.13061	5.02716
WBGene00001096	WBGene00001096	WBGene00001096	dsc-1	181599	Homeobox protein dsc-1 [Source:UniProtKB/Swiss-Prot;Acc:Q93246]	-0.932795	-3.67227	-1.07685	0.301948	0.648258	-4.72356	-0.932795	-1.07685	0.301948	0.648258	-4.72356	-3.11478	-3.25272	-2.08873	-1.92734	-2.8168	-2.78347	-4.15253	-3.51998
WBGene00001099	WBGene00001099	WBGene00001099	dsc-4	176852	Defecation Suppressor of Clk-1; Microsomal triglyceride transfer protein [Source:UniProtKB/TrEMBL;Acc:G5ECG7]	0.262031	4.72747	2.84627	0.0142509	0.301922	-3.85598	0.262031	2.84627	0.0142509	0.301922	-3.85598	4.71463	4.43345	4.52042	4.76008	4.77423	5.00453	4.7856	4.845
WBGene00001101	WBGene00001101	WBGene00001101	dsh-1	173894	DiSHevelled related [Source:UniProtKB/TrEMBL;Acc:A0A0K3AWU4]	0.11027	5.18328	1.64676	0.12457	0.485737	-5.96596	0.11027	1.64676	0.12457	0.485737	-5.96596	5.11047	5.11364	5.03977	5.2577	5.2024	5.22542	5.24987	5.28016
WBGene00001102	WBGene00001102	WBGene00001102	dsh-2	266854	DiSHevelled related [Source:UniProtKB/TrEMBL;Acc:Q18239]	0.0780589	7.3776	1.46425	0.167886	0.533159	-6.4938	0.0780589	1.46425	0.167886	0.533159	-6.4938	7.38243	7.32414	7.34234	7.30847	7.41535	7.5106	7.31817	7.42216
WBGene00001103	WBGene00001103	WBGene00001103	dsl-1	176939	Delta-like protein [Source:UniProtKB/TrEMBL;Acc:O45201]	-0.00186658	2.0245	-0.0130764	0.989774	0.997537	-6.56785	-0.00186658	-0.0130764	0.989774	0.997537	-6.56785	2.339	1.98222	1.86131	1.98141	1.98901	2.13362	1.95539	2.07127
WBGene00001104	WBGene00001104	WBGene00001104	dsl-2	176938	Delta-like protein [Source:UniProtKB/TrEMBL;Acc:O45203]	-0.0860725	4.65588	-1.07743	0.301697	0.647991	-6.59296	-0.0860725	-1.07743	0.301697	0.647991	-6.59296	4.7032	4.73278	4.7659	4.59716	4.58115	4.61326	4.49432	4.77824
WBGene00001105	WBGene00001105	WBGene00001105	dsl-3	176970	Delta-like protein [Source:UniProtKB/TrEMBL;Acc:U4PBR7]	0.0285249	3.16715	0.196398	0.847464	0.945278	-6.84333	0.0285249	0.196398	0.847464	0.945278	-6.84333	2.72225	3.17739	3.3876	3.36759	3.03514	3.14868	3.18798	3.36434
WBGene00001107	WBGene00001107	WBGene00001107	dsl-5	186492	Delta-like protein [Source:UniProtKB/TrEMBL;Acc:Q20971]	0.128191	-1.68074	0.237054	0.816466	0.933767	-5.48696	0.128191	0.237054	0.816466	0.933767	-5.48696	-2.09627	-1.73863	-1.04249	-1.20041	-2.55224	-0.557844	-1.07778	-1.57899
WBGene00001108	WBGene00001108	WBGene00001108	dsl-6	178063	Delta-like protein [Source:UniProtKB/TrEMBL;Acc:O45602]	0.672	1.10493	2.11501	0.0551952	0.399453	-4.32074	0.672	2.11501	0.0551952	0.399453	-4.32074	0.00518548	0.8551	0.911175	1.47383	1.39346	1.4471	2.15585	0.839178
WBGene00001109	WBGene00001109	WBGene00001109	dsl-7	3565725	Delta-like protein [Source:UniProtKB/TrEMBL;Acc:Q7YXD2]	-0.44068	-1.19283	-0.978411	0.346479	0.677804	-5.20076	-0.44068	-0.978411	0.346479	0.677804	-5.20076	-1.08711	-0.924536	-1.54624	0.212316	-1.04482	-1.17804	-0.98315	-1.87393
WBGene00001110	WBGene00001110	WBGene00001110	duo-1	179586	Deubiquitylating with USP/UBP and OTU domains [Source:UniProtKB/TrEMBL;Acc:Q7JLI8]	0.0691298	6.09842	1.16314	0.266557	0.62152	-6.72873	0.0691298	1.16314	0.266557	0.62152	-6.72873	6.14353	6.02852	6.01	6.07985	6.19849	6.0473	6.13737	6.14929
WBGene00001111	WBGene00001111	WBGene00001111	duo-2	NA		-0.11533	-1.45509	-0.251163	0.805781	0.928687	-5.53849	-0.11533	-0.251163	0.805781	0.928687	-5.53849	-1.28106	-1.81896	-0.669846	-0.893	-1.3255	-2.09385	-1.28799	-0.942382
WBGene00001112	WBGene00001112	WBGene00001112	duo-3	172925	Deubiquitylating with USP/UBP and OTU domains [Source:UniProtKB/TrEMBL;Acc:U4PMF4]	0.0660756	7.18256	1.00065	0.336025	0.669882	-7.02259	0.0660756	1.00065	0.336025	0.669882	-7.02259	7.21659	7.09434	7.12257	7.17211	7.21329	7.39302	7.10315	7.14871
WBGene00001113	WBGene00001113	WBGene00001113	dur-1	177846	Dauer Up-Regulated [Source:UniProtKB/TrEMBL;Acc:A0A061ACN9]	0.138324	3.3278	1.50568	0.157062	0.521092	-5.7904	0.138324	1.50568	0.157062	0.521092	-5.7904	3.36867	3.23572	3.24247	3.21539	3.44013	3.32988	3.46472	3.37298
WBGene00001115	WBGene00001115	WBGene00001115	dyb-1	171715	Dystrobrevin-1 [Source:UniProtKB/Swiss-Prot;Acc:Q9Y048]	-0.0316051	3.24471	-0.292899	0.774418	0.917417	-6.83677	-0.0316051	-0.292899	0.774418	0.917417	-6.83677	3.06104	3.34344	3.18688	3.46081	3.2453	3.17262	3.30042	3.23755
WBGene00001116	WBGene00001116	WBGene00001116	dyc-1	181515	Dystrophin-like protein 1 [Source:UniProtKB/Swiss-Prot;Acc:Q8STF6]	0.0151113	2.6687	0.119628	0.906685	0.968601	-6.7312	0.0151113	0.119628	0.906685	0.968601	-6.7312	2.61479	2.68934	2.66721	2.71519	2.97875	2.50936	2.69593	2.55422
WBGene00001117	WBGene00001117	WBGene00001117	dyf-1	172122	Tetratricopeptide repeat protein 30 homolog [Source:UniProtKB/Swiss-Prot;Acc:Q8I7G4]	0.10784	0.633941	0.454236	0.657467	0.864956	-6.07102	0.10784	0.454236	0.657467	0.864956	-6.07102	0.700718	0.8551	0.85522	-0.019888	0.676937	0.853443	0.523341	0.935688
WBGene00001118	WBGene00001118	WBGene00001118	dyf-2	191342	WD repeat-containing protein dyf-2 [Source:UniProtKB/Swiss-Prot;Acc:G5ECZ4]	0.238786	1.4451	1.38169	0.191328	0.557223	-5.47627	0.238786	1.38169	0.191328	0.557223	-5.47627	1.66211	1.16803	1.35628	1.26222	1.6644	1.3328	1.7084	1.58294
WBGene00001119	WBGene00001119	WBGene00001119	dyf-3	177107	Clusterin-associated protein 1 homolog [Source:UniProtKB/Swiss-Prot;Acc:Q6I6D4]	0.27983	1.24872	1.24717	0.235258	0.595832	-5.58591	0.27983	1.24717	0.235258	0.595832	-5.58591	1.37978	1.15757	1.43473	0.554415	1.24489	1.3328	1.22439	1.86616
WBGene00001121	WBGene00001121	WBGene00001121	dyf-5	187442	Serine/threonine-protein kinase dyf-5 [Source:UniProtKB/Swiss-Prot;Acc:B3WFY8]	0.396811	-1.36448	0.667644	0.516531	0.786591	-5.39279	0.396811	0.667644	0.516531	0.786591	-5.39279	-0.999106	-2.30555	-0.589995	-1.20041	-2.32876	-1.17804	-0.656663	-0.269162
WBGene00001122	WBGene00001122	WBGene00001122	dyf-6	3565899	Intraflagellar transport protein 46 homolog [Source:UniProtKB/Swiss-Prot;Acc:Q0G838]	-0.0225059	-0.473934	-0.0629697	0.950789	0.983774	-5.85121	-0.0225059	-0.0629697	0.950789	0.983774	-5.85121	-0.763352	-0.232065	-0.128557	-0.424344	-0.224232	-0.0795478	0.0729574	-1.33424
WBGene00001123	WBGene00001123	WBGene00001123	dyf-7	181183		0.182408	1.66737	0.993991	0.339132	0.671889	-5.96934	0.182408	0.993991	0.339132	0.671889	-5.96934	1.79112	1.48481	1.59706	1.54368	1.58421	2.19099	1.85649	1.44218
WBGene00001127	WBGene00001127	WBGene00001127	dyf-11	180421		0.000845498	-0.0158406	0.00273482	0.997861	0.999334	-5.98733	0.000845498	0.00273482	0.997861	0.999334	-5.98733	-0.560766	-0.00365473	0.347622	0.449145	-0.0865906	-0.496168	0.277935	0.439177
WBGene00001129	WBGene00001129	WBGene00001129	dyf-13	182970	Intraflagellar transport protein 56 homolog [Source:UniProtKB/Swiss-Prot;Acc:Q95QT8]	-0.468094	-1.5184	-0.774662	0.452984	0.746986	-5.27725	-0.468094	-0.774662	0.452984	0.746986	-5.27725	-1.18083	-1.16583	-1.04249	-1.0905	-1.3255	0.169129	-3.05332	-1.87393
WBGene00001130	WBGene00001130	WBGene00001130	dyn-1	181644	Dynamin [Source:UniProtKB/Swiss-Prot;Acc:P39055]	0.185798	6.01372	1.94889	0.0741739	0.423884	-5.62544	0.185798	1.94889	0.0741739	0.423884	-5.62544	5.80686	5.8001	5.98169	6.12256	6.30501	5.93634	6.17761	5.98703
WBGene00001131	WBGene00001131	WBGene00001131	dys-1	173038	Dystrophin-1 [Source:UniProtKB/Swiss-Prot;Acc:Q9TW65]	0.119217	6.3964	1.42603	0.178422	0.544298	-6.44338	0.119217	1.42603	0.178422	0.544298	-6.44338	6.16749	6.32888	6.3808	6.47796	6.53349	6.28817	6.61681	6.38333
WBGene00001132	WBGene00001132	WBGene00001132	alp-1	177701	ALP/Enigma encoding [Source:UniProtKB/TrEMBL;Acc:G5EFG1]	-0.0790946	5.58594	-1.11009	0.287918	0.638103	-6.71577	-0.0790946	-1.11009	0.287918	0.638103	-6.71577	5.67597	5.57795	5.66212	5.59446	5.43356	5.47102	5.57745	5.70498
WBGene00001133	WBGene00001133	WBGene00001133	eat-2	175072	Neuronal acetylcholine receptor subunit eat-2 [Source:UniProtKB/Swiss-Prot;Acc:Q9U298]	-0.351679	-2.98121	-0.441605	0.666338	0.869941	-5.14956	-0.351679	-0.441605	0.666338	0.869941	-5.14956	-3.54229	-1.66254	-2.32687	-2.12995	-1.54844	-3.11315	-2.20545	-3.51998
WBGene00001134	WBGene00001134	WBGene00001134	eat-3	174476		0.065958	7.63853	1.21754	0.245947	0.603449	-6.82764	0.065958	1.21754	0.245947	0.603449	-6.82764	7.67143	7.53184	7.55266	7.67354	7.65829	7.74794	7.64423	7.63069
WBGene00001135	WBGene00001135	WBGene00001135	eat-4	176291	Probable vesicular glutamate transporter eat-4 [Source:UniProtKB/Swiss-Prot;Acc:P34644]	0.227762	0.938751	1.12712	0.280922	0.632396	-5.63534	0.227762	1.12712	0.280922	0.632396	-5.63534	1.1869	0.815739	0.766993	0.652523	1.0596	0.945227	1.44466	0.88824
WBGene00001136	WBGene00001136	WBGene00001136	eat-5	172480	Innexin eat-5 [Source:UniProtKB/Swiss-Prot;Acc:Q27295]	0.0833962	-0.307184	0.261423	0.798036	0.925863	-5.8689	0.0833962	0.261423	0.798036	0.925863	-5.8689	-0.763352	-0.0758467	0.175525	-0.492626	-0.672243	-0.0795478	0.315654	-0.269162
WBGene00001137	WBGene00001137	WBGene00001137	eat-6	179796	Sodium/potassium-transporting ATPase subunit alpha [Source:UniProtKB/TrEMBL;Acc:P90735]	0.222767	9.51293	2.99186	0.0108269	0.296829	-4.09219	0.222767	2.99186	0.0108269	0.296829	-4.09219	9.39899	9.3667	9.4199	9.42548	9.70541	9.81493	9.58397	9.38875
WBGene00001145	WBGene00001145	WBGene00001145	eat-16	172823		0.0865929	4.31011	0.969304	0.350826	0.681995	-6.63566	0.0865929	0.969304	0.350826	0.681995	-6.63566	4.25269	4.21511	4.31538	4.31455	4.42684	4.46608	4.3921	4.12227
WBGene00001148	WBGene00001148	WBGene00001148	eat-20	181641	Abnormal pharyngeal pumping eat-20 [Source:UniProtKB/Swiss-Prot;Acc:Q9NL29]	0.188084	5.10963	2.70832	0.0184743	0.3136	-4.17514	0.188084	2.70832	0.0184743	0.3136	-4.17514	5.05501	4.89186	5.0662	5.08251	5.23559	5.21278	5.13984	5.20712
WBGene00001149	WBGene00001149	WBGene00001149	bcat-1	181423	Branched-chain-amino-acid aminotransferase, cytosolic [Source:UniProtKB/Swiss-Prot;Acc:P54688]	0.0631483	7.69676	0.956435	0.357035	0.685037	-7.11152	0.0631483	0.956435	0.357035	0.685037	-7.11152	7.77705	7.5144	7.63623	7.74547	7.68016	7.65351	7.74939	7.82019
WBGene00001150	WBGene00001150	WBGene00001150	ech-1.1	180037	Enoyl-CoA Hydratase [Source:UniProtKB/TrEMBL;Acc:O17612]	0.188897	2.77827	1.48532	0.162305	0.527	-5.68575	0.188897	1.48532	0.162305	0.527	-5.68575	2.74154	2.57219	2.58359	2.9129	2.87584	2.77002	2.73125	3.10893
WBGene00001151	WBGene00001151	WBGene00001151	ech-2	3564942	Enoyl-CoA Hydratase [Source:UniProtKB/TrEMBL;Acc:D1MN80]	-0.165516	5.21977	-2.00564	0.0670994	0.415196	-5.41631	-0.165516	-2.00564	0.0670994	0.415196	-5.41631	5.28493	5.42068	5.35555	5.13437	5.1787	5.15027	5.25958	4.9869
WBGene00001152	WBGene00001152	WBGene00001152	ech-3	179180	Enoyl-CoA Hydratase [Source:UniProtKB/TrEMBL;Acc:A0A131MCK1]	0.0615158	3.13527	0.584733	0.56916	0.81535	-6.67625	0.0615158	0.584733	0.56916	0.81535	-6.67625	2.99292	3.27495	3.03146	3.1042	3.21898	3.26902	3.12564	3.11924
WBGene00001153	WBGene00001153	WBGene00001153	ech-4	174665	Enoyl-CoA Hydratase [Source:UniProtKB/TrEMBL;Acc:Q09603]	0.0477455	6.83197	0.881254	0.394855	0.711719	-7.10065	0.0477455	0.881254	0.394855	0.711719	-7.10065	6.85492	6.71876	6.80209	6.8683	6.84874	6.88985	6.8113	6.86603
WBGene00001154	WBGene00001154	WBGene00001154	ech-5	176908	Enoyl-CoA Hydratase [Source:UniProtKB/TrEMBL;Acc:O45106]	-0.021469	5.43678	-0.258918	0.799925	0.926323	-7.28917	-0.021469	-0.258918	0.799925	0.926323	-7.28917	5.54671	5.43915	5.5619	5.24858	5.52858	5.41794	5.48115	5.28131
WBGene00001155	WBGene00001155	WBGene00001155	ech-6	176376	Probable enoyl-CoA hydratase, mitochondrial [Source:UniProtKB/Swiss-Prot;Acc:P34559]	-0.0454604	9.0479	-1.03571	0.320014	0.658302	-7.13873	-0.0454604	-1.03571	0.320014	0.658302	-7.13873	9.09427	9.05863	9.07746	9.05293	8.9899	9.00024	9.00237	9.10832
WBGene00001156	WBGene00001156	WBGene00001156	ech-7	173300	Enoyl-CoA Hydratase [Source:UniProtKB/TrEMBL;Acc:Q9NEZ8]	-0.0354904	5.42905	-0.41837	0.682794	0.878678	-7.23037	-0.0354904	-0.41837	0.682794	0.878678	-7.23037	5.52553	5.38863	5.47174	5.41507	5.47121	5.23341	5.31301	5.62493
WBGene00001157	WBGene00001157	WBGene00001157	ech-8	177905	Enoyl-CoA Hydratase [Source:UniProtKB/TrEMBL;Acc:O17761]	0.170342	3.61029	1.30276	0.216212	0.58241	-6.11826	0.170342	1.30276	0.216212	0.58241	-6.11826	3.10141	3.64424	3.55062	3.8152	3.68407	3.74822	3.67522	3.7028
WBGene00001158	WBGene00001158	WBGene00001158	ech-9	184065	Enoyl-CoA Hydratase [Source:UniProtKB/TrEMBL;Acc:A0A061AKU6]	-0.798016	2.08713	-4.28021	0.000982239	0.170967	-0.667289	-0.798016	-4.28021	0.000982239	0.170967	-0.667289	2.80403	2.35141	2.70728	2.15882	1.5704	1.95746	1.85649	1.40895
WBGene00001159	WBGene00001159	WBGene00001159	eff-1	174334	EFF-1A; Epithelial Fusion Failure [Source:UniProtKB/TrEMBL;Acc:G5ECA1]	0.0386655	1.68241	0.222225	0.827738	0.937952	-6.44792	0.0386655	0.222225	0.827738	0.937952	-6.44792	1.593	1.62804	1.75829	1.77908	1.58421	2.12383	1.75032	1.39204
WBGene00001160	WBGene00001160	WBGene00001160	efk-1	175871	Eukaryotic elongation factor 2 kinase [Source:UniProtKB/Swiss-Prot;Acc:O01991]	0.0411505	7.49163	0.618379	0.547459	0.80443	-7.36648	0.0411505	0.618379	0.547459	0.80443	-7.36648	7.62329	7.48216	7.38681	7.38954	7.46797	7.63188	7.41664	7.53742
WBGene00001161	WBGene00001161	WBGene00001161	efl-1	180133	E2F-like (Mammalian transcription factor); EFL-1 [Source:UniProtKB/TrEMBL;Acc:G5EF11]	-0.0132939	6.69328	-0.239618	0.814521	0.932937	-7.46042	-0.0132939	-0.239618	0.814521	0.932937	-7.46042	6.73213	6.68366	6.68057	6.70689	6.64681	6.71182	6.60401	6.78496
WBGene00001162	WBGene00001162	WBGene00001162	efl-2	174980	E2F-like (Mammalian transcription factor) [Source:UniProtKB/TrEMBL;Acc:A5HWA8]	-0.165657	5.19371	-2.3495	0.036023	0.364071	-4.83047	-0.165657	-2.3495	0.036023	0.364071	-4.83047	5.31314	5.37515	5.13537	5.26806	5.08224	5.14786	5.07671	5.16419
WBGene00001163	WBGene00001163	WBGene00001163	efn-2	177949	Eph(F)riN [Source:UniProtKB/TrEMBL;Acc:Q9U3M2]	-0.224005	2.44776	-1.44064	0.174329	0.539392	-5.65899	-0.224005	-1.44064	0.174329	0.539392	-5.65899	2.39692	2.63384	2.79168	2.45008	2.23644	2.69268	2.42968	2.03905
WBGene00001164	WBGene00001164	WBGene00001164	efn-3	184508	Eph(F)riN [Source:UniProtKB/TrEMBL;Acc:Q19475]	-0.291453	1.92877	-1.91673	0.0784806	0.427547	-4.83978	-0.291453	-1.91673	0.0784806	0.427547	-4.83978	1.9321	2.33758	2.13244	1.87704	1.82422	1.88976	1.7084	1.85386
WBGene00001165	WBGene00001165	WBGene00001165	efn-4	176882	Ephrin-4 [Source:UniProtKB/Swiss-Prot;Acc:O44516]	-0.0989406	4.11652	-1.23595	0.239263	0.599891	-6.30788	-0.0989406	-1.23595	0.239263	0.599891	-6.30788	4.07656	4.13875	4.20218	4.27145	4.03271	4.04126	4.04162	4.15522
WBGene00001166	WBGene00001166	WBGene00001166	eftu-2	175851	Elongation Factor TU family [Source:UniProtKB/TrEMBL;Acc:Q23463]	0.086999	8.34268	1.64268	0.12542	0.486601	-6.32375	0.086999	1.64268	0.12542	0.486601	-6.32375	8.36998	8.27499	8.29784	8.25666	8.42258	8.48408	8.33394	8.30286
WBGene00001167	WBGene00001167	WBGene00001167	eef-2	172743	Elongation factor 2 [Source:UniProtKB/Swiss-Prot;Acc:P29691]	0.0757989	12.0001	1.71491	0.111094	0.469046	-6.45144	0.0757989	1.71491	0.111094	0.469046	-6.45144	12.0544	11.9276	11.9862	11.8819	12.0887	12.0591	12.0117	11.9911
WBGene00001168	WBGene00001168	WBGene00001168	eef-1A.1	175975	Elongation factor 1-alpha [Source:UniProtKB/Swiss-Prot;Acc:P53013]	0.0483924	13.3647	0.932702	0.368689	0.691849	-7.48458	0.0483924	0.932702	0.368689	0.691849	-7.48458	13.4633	13.2263	13.3612	13.3153	13.443	13.343	13.3157	13.4498
WBGene00001169	WBGene00001169	WBGene00001169	eef-1A.2	181044	Elongation factor 1-alpha [Source:UniProtKB/Swiss-Prot;Acc:P53013]	0.0539308	8.71511	0.945892	0.362179	0.687665	-7.20288	0.0539308	0.945892	0.362179	0.687665	-7.20288	8.66588	8.59898	8.73261	8.76278	8.71058	8.62486	8.81189	8.81446
WBGene00001170	WBGene00001170	WBGene00001170	egl-1	179943	Programmed cell death activator egl-1 [Source:UniProtKB/Swiss-Prot;Acc:O61667]	-0.345348	-0.13777	-0.775871	0.452295	0.746764	-5.65131	-0.345348	-0.775871	0.452295	0.746764	-5.65131	-0.692615	0.402761	0.264138	0.295654	-0.224232	-1.50251	0.315654	0.624324
WBGene00001171	WBGene00001171	WBGene00001171	egl-2	178624		0.363238	1.34654	1.94236	0.0750313	0.424895	-4.65662	0.363238	1.94236	0.0750313	0.424895	-4.65662	1.08991	1.39864	1.01697	1.17687	1.22739	1.87816	1.60557	1.56796
WBGene00001172	WBGene00001172	WBGene00001172	egl-3	179412	Neuroendocrine convertase 2 [Source:UniProtKB/Swiss-Prot;Acc:G5ECN9]	0.235997	5.28367	3.34497	0.00555757	0.26605	-3.01498	0.235997	3.34497	0.00555757	0.26605	-3.01498	5.14709	5.069	5.17734	5.29742	5.45533	5.37113	5.31534	5.44909
WBGene00001173	WBGene00001173	WBGene00001173	egl-4	176991	cGMP-dependent protein kinase egl-4 [Source:UniProtKB/Swiss-Prot;Acc:O76360]	0.0949865	8.5182	1.67642	0.118538	0.479252	-6.28796	0.0949865	1.67642	0.118538	0.479252	-6.28796	8.44506	8.42237	8.47726	8.54417	8.68987	8.49301	8.60183	8.47332
WBGene00001174	WBGene00001174	WBGene00001174	egl-5	176093	Homeobox protein egl-5 [Source:UniProtKB/Swiss-Prot;Acc:P17486]	0.30766	0.204459	1.07271	0.303731	0.649912	-5.4916	0.30766	1.07271	0.303731	0.649912	-5.4916	0.378128	-0.204825	0.387619	-0.019888	0.226836	-0.125505	0.457379	0.958839
WBGene00001175	WBGene00001175	WBGene00001175	egl-6	183513	G protein-coupled receptor EGL-6 isoform b [Source:UniProtKB/TrEMBL;Acc:G5EFX1]	0.146193	2.6446	1.0849	0.298504	0.645493	-6.13451	0.146193	1.0849	0.298504	0.645493	-6.13451	2.68288	2.42301	2.73079	2.53828	2.49952	2.98532	2.69593	2.67796
WBGene00001177	WBGene00001177	WBGene00001177	egl-8	178537	1-phosphatidylinositol 4,5-bisphosphate phosphodiesterase beta egl-8 [Source:UniProtKB/Swiss-Prot;Acc:G5EBH0]	0.142473	6.16622	2.15594	0.0512705	0.392278	-5.30369	0.142473	2.15594	0.0512705	0.392278	-5.30369	6.01601	6.04492	6.13422	6.19896	6.33032	6.18193	6.29024	6.13982
WBGene00001178	WBGene00001178	WBGene00001178	egl-9	179461	Hypoxia-inducible factor prolyl hydroxylase [Source:UniProtKB/Swiss-Prot;Acc:G5EBV0]	0.161327	5.11403	2.1306	0.0536681	0.397467	-5.1935	0.161327	2.1306	0.0536681	0.397467	-5.1935	5.07796	4.99531	5.1087	4.96491	5.14532	5.28702	5.2966	5.05025
WBGene00001179	WBGene00001179	WBGene00001179	egl-10	179707	Regulator of G-protein signaling egl-10 [Source:UniProtKB/Swiss-Prot;Acc:P49809]	0.0248759	4.89876	0.348076	0.73359	0.902583	-7.16998	0.0248759	0.348076	0.73359	0.902583	-7.16998	4.81515	4.98055	4.86485	4.87632	4.94315	4.92786	4.98458	4.8136
WBGene00001182	WBGene00001182	WBGene00001182	egl-13	180833	Transcription factor egl-13 [Source:UniProtKB/Swiss-Prot;Acc:Q23045]	0.118757	3.0119	0.827299	0.423623	0.730343	-6.47055	0.118757	0.827299	0.423623	0.730343	-6.47055	2.98755	2.88585	2.94027	3.04522	3.24964	2.71892	3.40035	2.92719
WBGene00001184	WBGene00001184	WBGene00001184	egl-15	181291	Myoblast growth factor receptor egl-15 [Source:UniProtKB/Swiss-Prot;Acc:Q10656]	0.064087	3.52036	0.607449	0.554458	0.80836	-6.75378	0.064087	0.607449	0.554458	0.80836	-6.75378	3.49905	3.30131	3.56378	3.66658	3.58109	3.40858	3.56991	3.61444
WBGene00001185	WBGene00001185	WBGene00001185	egl-17	180402	EGL-17 [Source:UniProtKB/TrEMBL;Acc:G5EEF1]	0.231323	-2.09432	0.374495	0.714329	0.8936	-5.35033	0.231323	0.374495	0.714329	0.8936	-5.35033	-2.29155	-1.45574	-1.04249	-2.99857	-1.54844	-0.996277	-2.71234	-1.57899
WBGene00001186	WBGene00001186	WBGene00001186	egl-18	176992	GATA-like transcription factor ELT-5 [Source:UniProtKB/TrEMBL;Acc:G5EGF4]	0.102547	5.65906	1.07527	0.302628	0.648632	-6.7644	0.102547	1.07527	0.302628	0.648632	-6.7644	5.7	5.5061	5.58681	5.65686	5.84335	5.41292	5.71612	5.85982
WBGene00001187	WBGene00001187	WBGene00001187	egl-19	177513	Voltage-dependent L-type calcium channel subunit alpha [Source:UniProtKB/TrEMBL;Acc:W6RY76]	-0.00596513	4.09062	-0.0575559	0.955015	0.985297	-7.07388	-0.00596513	-0.0575559	0.955015	0.985297	-7.07388	4.09418	4.08596	4.17958	4.03121	4.21684	3.93052	4.31969	3.8951
WBGene00001188	WBGene00001188	WBGene00001188	egl-20	177821	Wnt homolog [Source:UniProtKB/TrEMBL;Acc:G5EG05]	0.198414	2.04828	1.29903	0.217447	0.583651	-5.73775	0.198414	1.29903	0.217447	0.583651	-5.73775	1.92087	2.10159	1.81806	1.96877	1.95752	2.50936	2.09208	2.13364
WBGene00001189	WBGene00001189	WBGene00001189	egl-21	177940	Carboxypeptidase E [Source:UniProtKB/Swiss-Prot;Acc:O17754]	0.201888	5.42615	2.3638	0.0350868	0.361903	-4.84313	0.201888	2.3638	0.0350868	0.361903	-4.84313	5.37825	5.18424	5.32883	5.44161	5.46002	5.66657	5.34869	5.61221
WBGene00001190	WBGene00001190	WBGene00001190	egl-23	178358		-0.0497655	1.64775	-0.256827	0.801503	0.927225	-6.42874	-0.0497655	-0.256827	0.801503	0.927225	-6.42874	1.60709	1.62044	1.81806	1.74983	1.37769	2.06367	1.86923	1.2302
WBGene00001193	WBGene00001193	WBGene00001193	egl-26	173392		0.163656	4.24501	1.87254	0.0847713	0.433156	-5.45211	0.163656	1.87254	0.0847713	0.433156	-5.45211	3.99319	4.20879	4.23544	4.22703	4.23883	4.46026	4.27012	4.35167
WBGene00001194	WBGene00001194	WBGene00001194	egl-27	174121	Egg-laying defective protein 27 [Source:UniProtKB/Swiss-Prot;Acc:Q09228]	0.0483569	7.93316	0.818056	0.428686	0.733999	-7.25557	0.0483569	0.818056	0.428686	0.733999	-7.25557	7.96107	7.82227	7.89335	7.96761	8.03796	7.83525	7.92267	8.02704
WBGene00001196	WBGene00001196	WBGene00001196	egl-30	171751	EGL-30; Heterotrimeric G protein alpha subunit [Source:UniProtKB/TrEMBL;Acc:G5EGU1]	0.0695037	5.52233	0.531382	0.604494	0.833701	-7.18845	0.0695037	0.531382	0.604494	0.833701	-7.18845	5.13498	5.5921	5.49367	5.73172	5.74304	5.56715	5.6966	5.2299
WBGene00001202	WBGene00001202	WBGene00001202	egl-36	181269	Potassium voltage-gated channel protein egl-36 [Source:UniProtKB/Swiss-Prot;Acc:G5EFC3]	0.0838047	1.12081	0.446542	0.662864	0.867994	-6.2129	0.0838047	0.446542	0.662864	0.867994	-6.2129	1.12949	1.22923	1.06709	0.964093	1.34562	1.43132	1.20442	0.814007
WBGene00001204	WBGene00001204	WBGene00001204	egl-38	177876	PAX protein [Source:UniProtKB/TrEMBL;Acc:G5ED14]	0.658952	-1.10517	1.59168	0.136487	0.49865	-4.5808	0.658952	1.59168	0.136487	0.49865	-4.5808	-1.92431	-1.66254	-0.669846	-0.564302	-0.608023	-1.0843	-0.390598	-0.859049
WBGene00001207	WBGene00001207	WBGene00001207	egl-43	174552		-0.0797481	1.97264	-0.497741	0.627331	0.846966	-6.42321	-0.0797481	-0.497741	0.627331	0.846966	-6.42321	1.98701	2.03459	1.84704	2.23469	1.85872	1.78186	1.81759	2.34169
WBGene00001208	WBGene00001208	WBGene00001208	egl-44	174005	Transcription enhancer factor-like protein egl-44 [Source:UniProtKB/Swiss-Prot;Acc:Q19849]	-0.0432184	4.87189	-0.582876	0.570371	0.81586	-7.0494	-0.0432184	-0.582876	0.570371	0.81586	-7.0494	4.98526	4.82405	4.79779	4.98545	4.79664	4.91798	4.80396	4.88029
WBGene00001209	WBGene00001209	WBGene00001209	egl-45	176094	Eukaryotic translation initiation factor 3 subunit A [Source:UniProtKB/Swiss-Prot;Acc:P34339]	0.0976981	8.91039	1.88281	0.0832693	0.432592	-6.00215	0.0976981	1.88281	0.0832693	0.432592	-6.00215	8.96125	8.78934	8.86324	8.83834	9.02568	8.9763	8.87128	8.95871
WBGene00001210	WBGene00001210	WBGene00001210	egl-46	179058	C2H2 zinc finger protein EGL-46 [Source:UniProtKB/TrEMBL;Acc:G5EFY4]	0.383929	1.73464	1.72117	0.109923	0.467952	-5.08907	0.383929	1.72117	0.109923	0.467952	-5.08907	1.26006	1.50969	1.78849	1.71997	1.36174	2.32517	2.25625	1.80359
WBGene00001211	WBGene00001211	WBGene00001211	egl-47	183687	Egg laying defective EGL-47A [Source:UniProtKB/TrEMBL;Acc:G5EDX4]	-0.635258	-1.6942	-1.15214	0.270881	0.623402	-4.93377	-0.635258	-1.15214	0.270881	0.623402	-4.93377	-0.916167	-1.16583	-1.40288	-1.44908	-0.608023	-2.51529	-1.07778	-2.74605
WBGene00001214	WBGene00001214	WBGene00001214	ego-1	172524	Enhancer of Glp-One (Glp-1); RNA-directed RNA polymerase related EGO-1 [Source:UniProtKB/TrEMBL;Acc:G5EBQ3]	0.0457692	7.03353	0.557174	0.587274	0.824744	-7.36175	0.0457692	0.557174	0.587274	0.824744	-7.36175	7.01175	6.98769	6.95799	7.09169	7.14418	7.25046	7.01633	6.81183
WBGene00001215	WBGene00001215	WBGene00001215	ego-2	190251	Enhancer of Glp-One (Glp-1) [Source:UniProtKB/TrEMBL;Acc:H8ESG1]	0.0878939	6.57817	1.01496	0.32942	0.665257	-6.94562	0.0878939	1.01496	0.32942	0.665257	-6.94562	6.45285	6.54211	6.50646	6.6397	6.82385	6.42498	6.74503	6.49544
WBGene00001224	WBGene00001224	WBGene00001224	ehs-1	173985	EHS-1; Eps15 (Endocytosis protein) Homologous Sequence [Source:UniProtKB/TrEMBL;Acc:Q9BIF4]	0.164613	6.65114	2.87916	0.0133939	0.299586	-4.06799	0.164613	2.87916	0.0133939	0.299586	-4.06799	6.59571	6.52008	6.54621	6.62266	6.78664	6.80741	6.6846	6.65056
WBGene00001225	WBGene00001225	WBGene00001225	eif-3.B	175138	Eukaryotic translation initiation factor 3 subunit B [Source:UniProtKB/Swiss-Prot;Acc:Q9XWI6]	0.0226948	8.13822	0.503479	0.623407	0.845243	-7.48822	0.0226948	0.503479	0.623407	0.845243	-7.48822	8.1484	8.09293	8.13519	8.13518	8.21135	8.12515	8.12427	8.13499
WBGene00001226	WBGene00001226	WBGene00001226	eif-3.C	172858	Eukaryotic translation initiation factor 3 subunit C [Source:UniProtKB/Swiss-Prot;Acc:O02328]	0.10321	8.98049	1.64189	0.125585	0.486671	-6.37329	0.10321	1.64189	0.125585	0.486671	-6.37329	8.97057	8.9261	8.9549	8.86523	9.01417	9.22703	8.95124	8.93565
WBGene00001227	WBGene00001227	WBGene00001227	eif-3.D	176268	Eukaryotic translation initiation factor 3 subunit D [Source:UniProtKB/Swiss-Prot;Acc:P30642]	0.0192985	8.32034	0.349704	0.732398	0.902233	-7.57237	0.0192985	0.349704	0.732398	0.902233	-7.57237	8.39734	8.28674	8.31529	8.24573	8.32533	8.44309	8.23683	8.31384
WBGene00001228	WBGene00001228	WBGene00001228	eif-3.E	172959	Eukaryotic translation initiation factor 3 subunit E [Source:UniProtKB/Swiss-Prot;Acc:O61820]	0.0517391	7.59777	0.812205	0.431912	0.735804	-7.23234	0.0517391	0.812205	0.431912	0.735804	-7.23234	7.58198	7.52219	7.59519	7.59577	7.61585	7.79938	7.49168	7.5826
WBGene00001229	WBGene00001229	WBGene00001229	eif-3.F	174478	Eukaryotic translation initiation factor 3 subunit F [Source:UniProtKB/Swiss-Prot;Acc:Q18967]	-0.0263326	7.69349	-0.458609	0.654408	0.863377	-7.47438	-0.0263326	-0.458609	0.654408	0.863377	-7.47438	7.71741	7.79943	7.69619	7.6055	7.63215	7.76693	7.71871	7.61393
WBGene00001230	WBGene00001230	WBGene00001230	eif-3.G	174346	Eukaryotic translation initiation factor 3 subunit G [Source:UniProtKB/Swiss-Prot;Acc:Q19706]	-0.0535764	7.29011	-1.12322	0.282512	0.632993	-6.90397	-0.0535764	-1.12322	0.282512	0.632993	-6.90397	7.35556	7.28834	7.31116	7.3166	7.3058	7.23207	7.23295	7.28147
WBGene00001231	WBGene00001231	WBGene00001231	eif-3.H	172044	Eukaryotic translation initiation factor 3 subunit H [Source:UniProtKB/Swiss-Prot;Acc:O01974]	0.0355244	7.0367	0.554099	0.589313	0.825854	-7.36385	0.0355244	0.554099	0.589313	0.825854	-7.36385	7.03766	7.04803	7.03635	6.95337	7.03435	7.23236	6.99252	6.96261
WBGene00001232	WBGene00001232	WBGene00001232	eif-3.I	171809	Eukaryotic translation initiation factor 3 subunit I [Source:UniProtKB/Swiss-Prot;Acc:Q965S8]	-0.0248975	7.82524	-0.527666	0.606997	0.834984	-7.44945	-0.0248975	-0.527666	0.606997	0.834984	-7.44945	7.89173	7.79996	7.8739	7.78926	7.83473	7.80418	7.78239	7.82787
WBGene00001233	WBGene00001233	WBGene00001233	eif-3.K	179779	Eukaryotic translation initiation factor 3 subunit K [Source:UniProtKB/Swiss-Prot;Acc:Q9XUP3]	-0.0263417	6.78698	-0.416041	0.684454	0.879233	-7.40888	-0.0263417	-0.416041	0.684454	0.879233	-7.40888	6.93389	6.73115	6.79977	6.7426	6.76974	6.72159	6.71711	6.88428
WBGene00001234	WBGene00001234	WBGene00001234	eif-6	173169	Eukaryotic translation initiation factor 6 [Source:UniProtKB/Swiss-Prot;Acc:O62106]	-0.0898044	6.68663	-1.18154	0.259441	0.615306	-6.77793	-0.0898044	-1.18154	0.259441	0.615306	-6.77793	6.80499	6.64955	6.78347	6.69735	6.71587	6.40946	6.72764	6.70933
WBGene00001235	WBGene00001235	WBGene00001235	elb-1	176605	ELongin B; RNA polymerase II transcription factor SIII p18 subunit [Source:UniProtKB/TrEMBL;Acc:G5ECR7]	-0.128949	4.80776	-0.82347	0.425715	0.731844	-6.86239	-0.128949	-0.82347	0.425715	0.731844	-6.86239	4.77359	4.86881	4.97233	4.88307	4.88855	4.13682	4.89398	5.06232
WBGene00001236	WBGene00001236	WBGene00001236	elc-1	190775	ELongin C [Source:UniProtKB/TrEMBL;Acc:Q9BKS1]	-0.152013	5.89255	-0.867279	0.402176	0.716621	-6.99858	-0.152013	-0.867279	0.402176	0.716621	-6.99858	5.95536	6.15481	6.00438	5.72891	5.83182	5.19536	6.03085	6.24715
WBGene00001239	WBGene00001239	WBGene00001239	elo-1	177787	Elongation of very long chain fatty acids protein [Source:UniProtKB/TrEMBL;Acc:K8ES54]	0.0456569	7.55741	0.8817	0.394623	0.711719	-7.1689	0.0456569	0.8817	0.394623	0.711719	-7.1689	7.54632	7.45839	7.55678	7.58598	7.61438	7.61756	7.58392	7.49845
WBGene00001240	WBGene00001240	WBGene00001240	elo-2	178532	Elongation of very long chain fatty acids protein [Source:UniProtKB/TrEMBL;Acc:Q9XVQ9]	0.103204	6.63517	1.67535	0.118752	0.479252	-6.12239	0.103204	1.67535	0.118752	0.479252	-6.12239	6.62543	6.51702	6.56704	6.63371	6.73689	6.54215	6.73766	6.7263
WBGene00001241	WBGene00001241	WBGene00001241	elo-3	183948	Putative fatty acid elongation protein 3 [Source:UniProtKB/Swiss-Prot;Acc:P49191]	0.0204769	6.67114	0.388017	0.704549	0.889209	-7.40831	0.0204769	0.388017	0.704549	0.889209	-7.40831	6.68268	6.61462	6.66895	6.68484	6.73069	6.60506	6.7065	6.68047
WBGene00001242	WBGene00001242	WBGene00001242	elo-4	183367	Putative fatty acid elongation protein 4 [Source:UniProtKB/Swiss-Prot;Acc:Q03574]	0.0738443	0.891027	0.328825	0.747747	0.908156	-6.19463	0.0738443	0.328825	0.747747	0.908156	-6.19463	0.503935	1.05988	1.04225	0.88557	0.676937	1.0728	1.4102	0.735747
WBGene00001243	WBGene00001243	WBGene00001243	elo-5	177320	Elongation of very long chain fatty acids protein 5 [Source:UniProtKB/Swiss-Prot;Acc:Q20300]	-0.00583093	6.88249	-0.0618001	0.951702	0.98382	-7.50951	-0.00583093	-0.0618001	0.951702	0.98382	-7.50951	6.89315	7.15424	6.81177	6.6526	6.8851	6.80817	7.02348	6.83548
WBGene00001244	WBGene00001244	WBGene00001244	elo-6	177321	Elongation of very long chain fatty acids protein 6 [Source:UniProtKB/Swiss-Prot;Acc:Q20303]	0.0387495	8.03317	0.425619	0.677642	0.875924	-7.51805	0.0387495	0.425619	0.677642	0.875924	-7.51805	7.88957	8.32681	7.93991	7.8722	8.01982	8.04719	8.15239	8.01932
WBGene00001245	WBGene00001245	WBGene00001245	elo-7	186426	Elongation of very long chain fatty acids protein [Source:UniProtKB/TrEMBL;Acc:Q20904]	0.361865	-1.95764	0.702676	0.495172	0.772978	-5.22988	0.361865	0.702676	0.495172	0.772978	-5.22988	-2.78542	-1.39291	-2.32687	-1.0905	-1.3255	-1.6292	-1.53413	-1.71894
WBGene00001246	WBGene00001246	WBGene00001246	elo-8	259739	Elongation of very long chain fatty acids protein [Source:UniProtKB/TrEMBL;Acc:F3Y5R4]	-0.559151	-0.707206	-1.65471	0.122926	0.483441	-4.57598	-0.559151	-1.65471	0.122926	0.483441	-4.57598	-0.225035	0.0196282	-0.939927	-0.424344	-0.739456	-0.996277	-0.452656	-1.12505
WBGene00001247	WBGene00001247	WBGene00001247	elo-9	190207	Elongation of very long chain fatty acids protein [Source:UniProtKB/TrEMBL;Acc:Q9NAC6]	-0.0372625	3.16482	-0.257909	0.800686	0.926851	-6.82777	-0.0372625	-0.257909	0.800686	0.926851	-6.82777	3.15034	3.44367	2.9603	3.12713	3.21898	3.29105	3.3693	2.81114
WBGene00001248	WBGene00001248	WBGene00001248	elp-1	180358	Echinoderm microtubule-associated protein-like elp-1 [Source:UniProtKB/Swiss-Prot;Acc:O45487]	-0.0109509	2.82229	-0.0822464	0.935757	0.979713	-6.77422	-0.0109509	-0.0822464	0.935757	0.979713	-6.77422	3.04042	2.75324	2.75393	2.82446	3.05511	2.94697	2.71016	2.5618
WBGene00001249	WBGene00001249	WBGene00001249	elt-1	177794	Transcription factor elt-1 [Source:UniProtKB/Swiss-Prot;Acc:P28515]	0.119753	4.62908	1.32865	0.207773	0.575867	-6.29835	0.119753	1.32865	0.207773	0.575867	-6.29835	4.56748	4.46242	4.63078	4.65748	4.79516	4.6849	4.46104	4.79281
WBGene00001250	WBGene00001250	WBGene00001250	elt-2	181250	Transcription factor elt-2 [Source:UniProtKB/Swiss-Prot;Acc:Q10655]	0.203387	3.8104	2.40118	0.0327499	0.358729	-4.48017	0.203387	2.40118	0.0327499	0.358729	-4.48017	3.75141	3.60822	3.7402	3.78307	3.90097	3.95557	3.82985	3.94812
WBGene00001251	WBGene00001251	WBGene00001251	elt-3	181503	Erythroid-Like Transcription factor family [Source:UniProtKB/TrEMBL;Acc:E5QCG8]	0.0228561	4.2429	0.243389	0.811663	0.931557	-7.07596	0.0228561	0.243389	0.811663	0.931557	-7.07596	4.2881	4.21511	4.1185	4.31205	4.19	4.06191	4.3987	4.3841
WBGene00001252	WBGene00001252	WBGene00001252	elt-4	181249	Erythroid-Like Transcription factor family [Source:UniProtKB/TrEMBL;Acc:Q8MQA7]	-0.183725	-1.58864	-0.359575	0.725183	0.898936	-5.47372	-0.183725	-0.359575	0.725183	0.898936	-5.47372	-1.77067	-1.45574	-0.844171	-1.0905	-1.04482	-0.83487	-2.71234	-1.45143
WBGene00001253	WBGene00001253	WBGene00001253	elt-6	176993	Erythroid-Like Transcription factor family; GATA-like transcription factor ELT-6 [Source:UniProtKB/TrEMBL;Acc:G5EGN3]	0.111014	2.36005	0.620831	0.545896	0.803684	-6.45709	0.111014	0.620831	0.545896	0.803684	-6.45709	2.4526	2.40101	2.28847	2.06692	1.90347	2.57549	2.71723	2.56934
WBGene00001258	WBGene00001258	WBGene00001258	emb-4	180232		0.0393111	7.81321	0.655364	0.524145	0.78972	-7.36936	0.0393111	0.655364	0.524145	0.78972	-7.36936	7.81869	7.70183	7.79011	7.87432	7.94854	7.85904	7.78995	7.72528
WBGene00001259	WBGene00001259	WBGene00001259	emb-5	175621	Suppressor of Ty 6 homolog [Source:UniProtKB/Swiss-Prot;Acc:P34703]	0.146747	9.43017	2.50807	0.0268634	0.343975	-4.9769	0.146747	2.50807	0.0268634	0.343975	-4.9769	9.40984	9.32427	9.34395	9.35248	9.52413	9.66865	9.40642	9.41233
WBGene00001262	WBGene00001262	WBGene00001262	emb-8	175710	NADPH--cytochrome P450 reductase [Source:UniProtKB/TrEMBL;Acc:Q09590]	0.135651	7.69753	2.35331	0.0357708	0.363154	-5.11967	0.135651	2.35331	0.0357708	0.363154	-5.11967	7.7527	7.55381	7.66779	7.55116	7.74614	7.79032	7.70345	7.81722
WBGene00001263	WBGene00001263	WBGene00001263	emb-9	176314	Collagen alpha-1(IV) chain [Source:UniProtKB/Swiss-Prot;Acc:P17139]	0.112787	8.26544	1.76954	0.101241	0.459521	-6.1287	0.112787	1.76954	0.101241	0.459521	-6.1287	8.27168	8.08536	8.25101	8.2395	8.41354	8.18212	8.28487	8.39697
WBGene00001281	WBGene00001281	WBGene00001281	emb-27	174314	Cell division cycle protein 16 homolog [Source:UniProtKB/Swiss-Prot;Acc:G5EG38]	0.0922071	7.13102	1.46706	0.167132	0.532418	-6.46725	0.0922071	1.46706	0.167132	0.532418	-6.46725	7.15589	7.02772	7.11515	7.04804	7.10968	7.32364	7.07902	7.1924
WBGene00001284	WBGene00001284	WBGene00001284	emb-30	176322	Abnormal embryogenesis protein 30 [Source:UniProtKB/Swiss-Prot;Acc:P34441]	0.0781849	7.1458	1.46153	0.168616	0.534051	-6.47609	0.0781849	1.46153	0.168616	0.534051	-6.47609	7.16812	7.12385	7.0438	7.08987	7.17559	7.27361	7.16935	7.12556
WBGene00001303	WBGene00001303	WBGene00001303	emo-1	179510	Protein transport protein Sec61 subunit gamma [Source:UniProtKB/Swiss-Prot;Acc:Q19967]	-0.400392	7.19357	-1.94331	0.0749054	0.424319	-5.76502	-0.400392	-1.94331	0.0749054	0.424319	-5.76502	7.29293	7.42935	7.36255	7.48556	7.23944	6.11803	7.31962	7.30453
WBGene00001309	WBGene00001309	WBGene00001309	emr-1	171752	Emerin homolog 1 [Source:UniProtKB/Swiss-Prot;Acc:O01971]	-0.125737	6.3237	-1.28034	0.223738	0.585623	-6.6189	-0.125737	-1.28034	0.223738	0.585623	-6.6189	6.50127	6.26028	6.39865	6.40124	6.30135	5.98243	6.22608	6.52434
WBGene00001310	WBGene00001310	WBGene00001310	end-1	179893	ENDoderm determining; GATA transcription factor END-1 [Source:UniProtKB/TrEMBL;Acc:G5EDN4]	0.206707	0.936089	0.935633	0.367235	0.690968	-5.82356	0.206707	0.935633	0.367235	0.690968	-5.82356	0.985921	0.761529	1.13916	0.620556	1.24489	0.622715	0.940386	1.42566
WBGene00001311	WBGene00001311	WBGene00001311	end-3	191631	ENDoderm determining [Source:UniProtKB/TrEMBL;Acc:Q9XUW7]	0.0433288	-0.327116	0.129813	0.898785	0.96614	-5.88813	0.0433288	0.129813	0.898785	0.96614	-5.88813	-0.175958	-0.376556	-0.373963	-0.124354	0.361236	-1.0843	-0.017949	-0.216343
WBGene00001320	WBGene00001320	WBGene00001320	ent-1	178097	Equilibrative Nucleoside Transporter; Equilibrative nucleoside transporter 1 [Source:UniProtKB/TrEMBL;Acc:G5EDJ3]	0.0585825	7.75157	1.1301	0.27971	0.631545	-6.93672	0.0585825	1.1301	0.27971	0.631545	-6.93672	7.77158	7.63591	7.72891	7.76205	7.84067	7.80226	7.74875	7.72465
WBGene00001324	WBGene00001324	WBGene00001324	eor-1	177249	EOR-1 [Source:UniProtKB/TrEMBL;Acc:G5EDU4]	0.0199516	6.81656	0.334369	0.74366	0.90679	-7.44474	0.0199516	0.334369	0.74366	0.90679	-7.44474	6.77019	6.86472	6.84222	6.74677	6.91204	6.83467	6.86317	6.70292
WBGene00001325	WBGene00001325	WBGene00001325	eor-2	181557	EOR-2; EOR-2A [Source:UniProtKB/TrEMBL;Acc:G5EE70]	0.121083	5.14881	1.42677	0.178211	0.544264	-6.26535	0.121083	1.42677	0.178211	0.544264	-6.26535	5.07669	5.07039	5.04447	5.17483	5.17071	5.44669	5.16459	5.05563
WBGene00001328	WBGene00001328	WBGene00001328	epi-1	177956	Laminin-like protein epi-1 [Source:UniProtKB/Swiss-Prot;Acc:Q21313]	0.0565546	7.79504	0.960624	0.355005	0.684228	-7.11575	0.0565546	0.960624	0.355005	0.684228	-7.11575	7.72207	7.73474	7.8308	7.78589	7.88946	7.91066	7.81073	7.67811
WBGene00001329	WBGene00001329	WBGene00001329	epn-1	181577	EPsiN (Endocytic protein) homolog [Source:UniProtKB/TrEMBL;Acc:Q9BI72]	0.218834	6.85496	3.47263	0.00437046	0.264348	-2.97168	0.218834	3.47263	0.00437046	0.264348	-2.97168	6.73815	6.62604	6.80024	6.83561	7.05557	6.95823	6.96013	6.86985
WBGene00001330	WBGene00001330	WBGene00001330	eps-8	178411	EPS (Human endocytosis) related [Source:UniProtKB/TrEMBL;Acc:Q7YTG1]	0.269809	5.25095	3.27658	0.00632272	0.268234	-3.13891	0.269809	3.27658	0.00632272	0.268234	-3.13891	5.12889	5.0458	5.05227	5.2551	5.43642	5.19185	5.51498	5.39495
WBGene00001331	WBGene00001331	WBGene00001331	erd-2.1	181228	ER lumen protein-retaining receptor [Source:UniProtKB/Swiss-Prot;Acc:P48583]	-0.00882969	5.83538	-0.119268	0.906963	0.968721	-7.37652	-0.00882969	-0.119268	0.906963	0.968721	-7.37652	5.65239	5.90111	5.9735	5.83283	5.82602	5.75245	5.86665	5.88648
WBGene00001332	WBGene00001332	WBGene00001332	eri-1	176868	3'-5' exonuclease eri-1 [Source:UniProtKB/Swiss-Prot;Acc:O44406]	-0.0517	6.39558	-0.897109	0.386659	0.70658	-7.03703	-0.0517	-0.897109	0.386659	0.70658	-7.03703	6.38343	6.39602	6.4922	6.42284	6.3846	6.38098	6.26877	6.4415
WBGene00001333	WBGene00001333	WBGene00001333	erm-1	172174	ERM-1B; Ezrin/Radixin/Moesin [Source:UniProtKB/TrEMBL;Acc:G5EBK3]	0.120785	8.3058	2.22465	0.0452669	0.382778	-5.39188	0.120785	2.22465	0.0452669	0.382778	-5.39188	8.34248	8.13009	8.21343	8.30523	8.365	8.39036	8.32328	8.37804
WBGene00001334	WBGene00001334	WBGene00001334	ero-1	173325	Endoplasmic reticulum oxidoreductin-1 [Source:UniProtKB/Swiss-Prot;Acc:Q7YTU4]	-0.0466527	6.75525	-0.88615	0.392312	0.710093	-7.08796	-0.0466527	-0.88615	0.392312	0.710093	-7.08796	6.78072	6.78055	6.7769	6.77654	6.67411	6.70445	6.82853	6.72461
WBGene00001335	WBGene00001335	WBGene00001335	F35A5.8	180667		-0.058401	4.23937	-0.752392	0.465787	0.755163	-6.8094	-0.058401	-0.752392	0.465787	0.755163	-6.8094	4.34596	4.21385	4.29712	4.24023	4.20124	4.13925	4.18862	4.31402
WBGene00001336	WBGene00001336	WBGene00001336	qars-1	178415	Probable glutamine--tRNA ligase [Source:UniProtKB/Swiss-Prot;Acc:O62431]	0.0641845	7.95114	1.43151	0.176876	0.542712	-6.58622	0.0641845	1.43151	0.176876	0.542712	-6.58622	7.94487	7.89734	7.92193	7.91525	8.01234	8.0133	7.93673	7.96925
WBGene00001337	WBGene00001337	WBGene00001337	ears-1	172904	Glutamyl(E) Amino-acyl tRNA Synthetase [Source:UniProtKB/TrEMBL;Acc:Q23315]	0.144256	8.32782	3.04895	0.00971982	0.295661	-3.89862	0.144256	3.04895	0.00971982	0.295661	-3.89862	8.27913	8.22743	8.23979	8.27987	8.41173	8.47761	8.37695	8.33155
WBGene00001338	WBGene00001338	WBGene00001338	ears-2	176860	Glutamyl(E) Amino-acyl tRNA Synthetase [Source:UniProtKB/TrEMBL;Acc:O44413]	-0.0904726	5.25234	-1.05638	0.310837	0.654236	-6.72071	-0.0904726	-1.05638	0.310837	0.654236	-6.72071	5.28603	5.40861	5.29374	5.18989	5.18211	5.41994	5.21287	5.03807
WBGene00001340	WBGene00001340	WBGene00001340	etr-1	173401	ELAV-Type RNA binding-protein family [Source:UniProtKB/TrEMBL;Acc:A0A0K3AR37]	0.106014	6.9736	1.67089	0.119643	0.480108	-6.16455	0.106014	1.67089	0.119643	0.480108	-6.16455	6.90959	6.91796	6.95133	6.90567	7.09529	6.84252	7.07868	7.0916
WBGene00001345	WBGene00001345	WBGene00001345	fos-1	178987	Transcription factor fos-1 [Source:UniProtKB/Swiss-Prot;Acc:G5ECG2]	-0.184545	3.69644	-1.99199	0.0687427	0.415813	-5.1445	-0.184545	-1.99199	0.0687427	0.415813	-5.1445	3.79821	3.92111	3.6278	3.79027	3.68728	3.59724	3.55027	3.63615
WBGene00001352	WBGene00001352	WBGene00001352	evl-14	175555		0.132934	7.55872	2.4605	0.0293448	0.351206	-4.91842	0.132934	2.4605	0.0293448	0.351206	-4.91842	7.54883	7.43301	7.46833	7.52576	7.65686	7.71001	7.58247	7.547
WBGene00001358	WBGene00001358	WBGene00001358	evl-20	191632	ADP-ribosylation factor-like protein 2 [Source:UniProtKB/Swiss-Prot;Acc:Q19705]	-0.172479	4.37896	-1.70983	0.112052	0.47047	-5.72521	-0.172479	-1.70983	0.112052	0.47047	-5.72521	4.4629	4.46242	4.36631	4.57648	4.35213	3.99637	4.414	4.42416
WBGene00001362	WBGene00001362	WBGene00001362	exc-1	181635		-0.164976	0.260552	-0.59318	0.563669	0.812442	-5.88727	-0.164976	-0.59318	0.563669	0.812442	-5.88727	0.503935	0.0650963	0.50136	0.620556	0.541927	-0.272871	0.646854	-0.116175
WBGene00001365	WBGene00001365	WBGene00001365	exc-4	173314	Chloride intracellular channel exc-4 [Source:UniProtKB/Swiss-Prot;Acc:Q8WQA4]	-0.0501503	5.65344	-0.690914	0.502283	0.777293	-7.10592	-0.0501503	-0.690914	0.502283	0.777293	-7.10592	5.59522	5.65246	5.60813	5.87155	5.69055	5.629	5.54903	5.64112
WBGene00001366	WBGene00001366	WBGene00001366	exc-5	177692	Putative GDP-GTP exchange factor; Rho guanine nucleotide exchange factor FGD-1 [Source:UniProtKB/TrEMBL;Acc:G5ECM5]	0.058244	3.34165	0.526939	0.607486	0.835329	-6.75946	0.058244	0.526939	0.607486	0.835329	-6.75946	3.42543	3.25547	3.16978	3.44264	3.52133	3.47168	3.31447	3.17961
WBGene00001368	WBGene00001368	WBGene00001368	exc-7	174506		0.277693	3.25923	2.46277	0.0292212	0.351206	-4.2509	0.277693	2.46277	0.0292212	0.351206	-4.2509	3.13583	2.99266	3.18688	3.23663	3.50327	3.32134	3.55816	3.18943
WBGene00001371	WBGene00001371	WBGene00001371	exl-1	175100	Chloride intracellular channel exl-1 [Source:UniProtKB/Swiss-Prot;Acc:O45405]	-0.0781492	5.04512	-0.650822	0.526977	0.791621	-7.03636	-0.0781492	-0.650822	0.526977	0.791621	-7.03636	5.13133	5.10005	4.98379	5.12301	5.02896	4.77677	4.80727	5.42435
WBGene00001372	WBGene00001372	WBGene00001372	exo-3	173069	DNA-(apurinic or apyrimidinic site) lyase [Source:UniProtKB/TrEMBL;Acc:Q564V5]	-0.0406287	6.97504	-0.617728	0.547875	0.804839	-7.31856	-0.0406287	-0.617728	0.547875	0.804839	-7.31856	7.06535	7.01727	6.96213	6.93399	6.92634	6.87607	6.88529	7.13766
WBGene00001373	WBGene00001373	WBGene00001373	exp-1	186801	Gamma-aminobutyric acid receptor exp-1 [Source:UniProtKB/Swiss-Prot;Acc:G5ECJ0]	0.227945	-0.491552	0.663403	0.519153	0.787199	-5.63484	0.227945	0.663403	0.519153	0.787199	-5.63484	-0.225035	-0.642847	-1.04249	-0.124354	-0.273194	-0.437021	0.352412	-0.859049
WBGene00001374	WBGene00001374	WBGene00001374	exp-2	179003		0.46922	1.458	2.6422	0.0209132	0.324036	-3.51494	0.46922	2.6422	0.0209132	0.324036	-3.51494	1.32968	1.38077	0.797005	1.41912	1.5704	1.75675	1.93129	1.65559
WBGene00001377	WBGene00001377	WBGene00001377	eya-1	173293	Eyes absent homolog 1 [Source:UniProtKB/Swiss-Prot;Acc:O17670]	-0.0111098	3.8963	-0.118145	0.907835	0.969121	-7.02621	-0.0111098	-0.118145	0.907835	0.969121	-7.02621	3.72258	3.95773	3.98798	3.94671	3.85899	3.78284	4.04162	3.90407
WBGene00001385	WBGene00001385	WBGene00001385	far-1	176283	Fatty-acid and retinol-binding protein 1 [Source:UniProtKB/Swiss-Prot;Acc:P34382]	-0.159221	7.82373	-2.7265	0.0178543	0.311328	-4.45837	-0.159221	-2.7265	0.0178543	0.311328	-4.45837	7.89317	7.80593	7.96408	7.96005	7.72194	7.65309	7.73489	7.85878
WBGene00001386	WBGene00001386	WBGene00001386	far-2	176284	Fatty-acid and retinol-binding protein 2 [Source:UniProtKB/Swiss-Prot;Acc:P34383]	-0.158601	10.0689	-1.79537	0.0968622	0.453445	-6.21889	-0.158601	-1.79537	0.0968622	0.453445	-6.21889	10.1942	9.99133	10.1928	10.2248	10.0127	9.74087	9.95434	10.2409
WBGene00001387	WBGene00001387	WBGene00001387	far-3	179785	Fatty Acid/Retinol binding protein [Source:UniProtKB/TrEMBL;Acc:Q19478]	-0.0799387	3.16927	-0.604197	0.55655	0.8087	-6.6716	-0.0799387	-0.604197	0.55655	0.8087	-6.6716	2.86978	3.41103	3.23152	3.3036	3.13234	2.99071	3.32375	3.1447
WBGene00001388	WBGene00001388	WBGene00001388	far-4	191633	Fatty Acid/Retinol binding protein [Source:UniProtKB/TrEMBL;Acc:Q19477]	0.662341	-0.791975	1.76504	0.102023	0.460086	-4.41735	0.662341	1.76504	0.102023	0.460086	-4.41735	-0.916167	-1.01627	-1.04249	-0.988373	-0.273194	0.243329	-0.273956	-1.22585
WBGene00001389	WBGene00001389	WBGene00001389	far-5	184522	Fatty Acid/Retinol binding protein [Source:UniProtKB/TrEMBL;Acc:Q19480]	-0.660536	2.38518	-3.74161	0.00264204	0.224714	-1.70592	-0.660536	-3.74161	0.00264204	0.224714	-1.70592	2.46812	3.03897	2.74626	2.53828	1.88127	1.87816	2.42105	2.20315
WBGene00001390	WBGene00001390	WBGene00001390	far-6	189096	Fatty Acid/Retinol binding protein [Source:UniProtKB/TrEMBL;Acc:Q9XUB7]	0.00225186	5.88344	0.023623	0.981527	0.994871	-7.39056	0.00225186	0.023623	0.981527	0.994871	-7.39056	6.12038	5.69466	5.88371	5.85533	5.78998	5.84992	5.79668	6.08498
WBGene00001391	WBGene00001391	WBGene00001391	far-7	173421	Fatty Acid/Retinol binding protein [Source:UniProtKB/TrEMBL;Acc:A0A0K3AWY0]	0.150272	1.76299	0.643475	0.531577	0.794641	-6.28188	0.150272	0.643475	0.531577	0.794641	-6.28188	1.47504	2.20676	1.80335	1.15472	1.72798	1.5819	2.11365	2.18363
WBGene00001392	WBGene00001392	WBGene00001392	far-8	186902	Fatty Acid/Retinol binding protein [Source:UniProtKB/TrEMBL;Acc:Q21152]	-0.09519	4.75113	-1.38775	0.189521	0.554357	-6.24516	-0.09519	-1.38775	0.189521	0.554357	-6.24516	4.82724	4.78891	4.81072	4.77831	4.75757	4.60272	4.70439	4.75694
WBGene00001393	WBGene00001393	WBGene00001393	fat-1	178291	Omega-3 fatty acid desaturase fat-1 [Source:UniProtKB/Swiss-Prot;Acc:Q9NEQ0]	0.0748731	8.27772	1.02354	0.325504	0.662004	-7.09257	0.0748731	1.02354	0.325504	0.662004	-7.09257	8.2543	8.20182	8.30765	8.20353	8.3762	8.51131	8.2448	8.12367
WBGene00001394	WBGene00001394	WBGene00001394	fat-2	178293	Delta(12) fatty acid desaturase fat-2 [Source:UniProtKB/Swiss-Prot;Acc:G5EGA5]	-0.110521	8.67946	-2.03438	0.0637597	0.410059	-5.74028	-0.110521	-2.03438	0.0637597	0.410059	-5.74028	8.81643	8.76328	8.76902	8.58757	8.63754	8.66675	8.58081	8.61543
WBGene00001395	WBGene00001395	WBGene00001395	fat-3	177820	Delta(6)-fatty-acid desaturase fat-3 [Source:UniProtKB/Swiss-Prot;Acc:Q23221]	0.0170765	6.23477	0.261804	0.797749	0.925766	-7.40042	0.0170765	0.261804	0.797749	0.925766	-7.40042	6.11362	6.17828	6.32203	6.30396	6.16958	6.2448	6.22174	6.3305
WBGene00001396	WBGene00001396	WBGene00001396	fat-4	177819	Delta(5) fatty acid desaturase fat-4 [Source:UniProtKB/Swiss-Prot;Acc:G5EG11]	0.0341173	7.75752	0.712206	0.489453	0.768709	-7.32433	0.0341173	0.712206	0.489453	0.768709	-7.32433	7.75566	7.68838	7.74295	7.7807	7.77069	7.81353	7.79892	7.7115
WBGene00001397	WBGene00001397	WBGene00001397	fat-5	180162	Delta(9)-fatty-acid desaturase fat-5 [Source:UniProtKB/Swiss-Prot;Acc:G5ED44]	0.0479365	4.8017	0.619859	0.546515	0.803801	-7.01384	0.0479365	0.619859	0.546515	0.803801	-7.01384	4.78448	4.86077	4.75447	4.70017	4.80108	4.72754	4.81388	4.98831
WBGene00001398	WBGene00001398	WBGene00001398	fat-6	178122	Delta(9)-fatty-acid desaturase fat-6 [Source:UniProtKB/Swiss-Prot;Acc:G5EGN2]	0.156798	7.75656	2.45754	0.029506	0.351206	-4.94029	0.156798	2.45754	0.029506	0.351206	-4.94029	7.82793	7.68042	7.63908	7.56303	7.74921	7.92957	7.7958	7.8697
WBGene00001399	WBGene00001399	WBGene00001399	fat-7	179100	Delta(9)-fatty-acid desaturase fat-7 [Source:UniProtKB/Swiss-Prot;Acc:G5EGH6]	-0.137121	4.63407	-1.9574	0.0730716	0.42292	-5.3916	-0.137121	-1.9574	0.0730716	0.42292	-5.3916	4.72919	4.75376	4.62451	4.69826	4.50151	4.59211	4.5704	4.62204
WBGene00001400	WBGene00001400	WBGene00001400	fax-1	180609	Nuclear hormone receptor FAX-1 [Source:UniProtKB/TrEMBL;Acc:G5EDJ0]	0.0523826	-0.844723	0.119377	0.906879	0.96869	-5.73714	0.0523826	0.119377	0.906879	0.96869	-5.73714	-0.916167	-1.16583	-0.373963	-0.424344	-0.96221	-1.7681	0.0282201	-0.269162
WBGene00001401	WBGene00001401	WBGene00001401	fbf-1	174016	Fem-3 mRNA-binding factor 1 [Source:UniProtKB/Swiss-Prot;Acc:Q9N5M6]	0.165362	4.62197	1.253	0.233199	0.59457	-6.38953	0.165362	1.253	0.233199	0.59457	-6.38953	4.53653	4.47721	4.62869	4.54915	4.88437	4.97353	4.70084	4.24506
WBGene00001402	WBGene00001402	WBGene00001402	fbf-2	174017	Fem-3 mRNA-binding factor 2 [Source:UniProtKB/Swiss-Prot;Acc:Q09312]	0.0976963	4.4176	1.01836	0.327864	0.663855	-6.60881	0.0976963	1.01836	0.327864	0.663855	-6.60881	4.31625	4.42258	4.30758	4.43431	4.52855	4.67656	4.44411	4.23325
WBGene00001403	WBGene00001403	WBGene00001403	fbl-1	177788	Fibulin-1 [Source:UniProtKB/Swiss-Prot;Acc:O77469]	0.0598874	4.15112	0.724084	0.482383	0.763973	-6.81334	0.0598874	0.724084	0.482383	0.763973	-6.81334	4.16494	4.22766	4.10056	3.97858	4.21905	4.24688	4.17072	4.12739
WBGene00001404	WBGene00001404	WBGene00001404	fbp-1	266822	Fructose-1,6-BiPhosphatase; Fructose-1,6-bisphosphatase [Source:UniProtKB/TrEMBL;Acc:G5EBJ7]	0.0446697	7.44518	0.800928	0.438174	0.739334	-7.22836	0.0446697	0.800928	0.438174	0.739334	-7.22836	7.43398	7.33665	7.38896	7.54212	7.52614	7.46408	7.43711	7.43511
WBGene00001405	WBGene00001405	WBGene00001405	fce-1	172820	CAAX prenyl protease 1 homolog [Source:UniProtKB/Swiss-Prot;Acc:Q9XVE5]	0.0345662	6.60445	0.620887	0.54586	0.803684	-7.27702	0.0345662	0.620887	0.54586	0.803684	-7.27702	6.64562	6.58469	6.61995	6.50009	6.57731	6.69581	6.60067	6.61639
WBGene00001406	WBGene00001406	WBGene00001406	fce-2	3565253	CAAX prenyl protease 2 homolog [Source:UniProtKB/Swiss-Prot;Acc:G5EEP3]	-0.121128	3.80442	-1.10699	0.289205	0.63897	-6.38625	-0.121128	-1.10699	0.289205	0.63897	-6.38625	3.62556	3.93495	3.87996	4.02816	3.78618	3.69633	3.93356	3.58498
WBGene00001410	WBGene00001410	WBGene00001410	feh-1	175373		-0.131115	1.71778	-0.808678	0.433864	0.736634	-6.14555	-0.131115	-0.808678	0.433864	0.736634	-6.14555	1.60709	1.72329	2.02242	1.89051	1.63816	1.67867	1.91909	1.40895
WBGene00001411	WBGene00001411	WBGene00001411	fem-1	177335	Sex-determining protein fem-1 [Source:UniProtKB/Swiss-Prot;Acc:P17221]	0.0149081	6.61518	0.277183	0.786182	0.92225	-7.44137	0.0149081	0.277183	0.786182	0.92225	-7.44137	6.66427	6.58591	6.62571	6.55978	6.63525	6.69085	6.59349	6.5711
WBGene00001412	WBGene00001412	WBGene00001412	fem-2	175217	Protein phosphatase fem-2 [Source:UniProtKB/Swiss-Prot;Acc:P49594]	-0.00409041	7.27674	-0.0638039	0.950138	0.983597	-7.54785	-0.00409041	-0.0638039	0.950138	0.983597	-7.54785	7.31187	7.30132	7.27862	7.2219	7.39076	7.10102	7.33721	7.27428
WBGene00001413	WBGene00001413	WBGene00001413	fem-3	177734	Sex-determination protein fem-3 [Source:UniProtKB/Swiss-Prot;Acc:P34691]	-0.0392544	6.71991	-0.638397	0.534768	0.796606	-7.27823	-0.0392544	-0.638397	0.534768	0.796606	-7.27823	6.77098	6.82438	6.73391	6.62114	6.68496	6.80626	6.68144	6.64075
WBGene00001414	WBGene00001414	WBGene00001414	fer-1	172659	Sperm vesicle fusion protein fer-1 [Source:UniProtKB/Swiss-Prot;Acc:Q17388]	-0.305707	0.985152	-1.37348	0.193802	0.55919	-5.35804	-0.305707	-1.37348	0.193802	0.55919	-5.35804	1.3961	0.93074	1.22996	1.17687	0.569959	1.20865	1.1428	0.471732
WBGene00001423	WBGene00001423	WBGene00001423	fib-1	179999	rRNA 2'-O-methyltransferase fibrillarin [Source:UniProtKB/Swiss-Prot;Acc:Q22053]	0.00597948	10.0524	0.144177	0.887665	0.962582	-7.75213	0.00597948	0.144177	0.887665	0.962582	-7.75213	10.0569	10.0049	10.0729	10.0665	10.0761	10.0467	9.99087	10.1044
WBGene00001424	WBGene00001424	WBGene00001424	fis-1	185630	Mitochondrial fission 1 protein [Source:UniProtKB/TrEMBL;Acc:Q20291]	-0.0807967	-1.57736	-0.16669	0.870288	0.955605	-5.52512	-0.0807967	-0.16669	0.870288	0.955605	-5.52512	-1.77067	-1.39291	-0.308588	-1.92734	-1.67431	-1.9218	-0.731622	-1.45143
WBGene00001425	WBGene00001425	WBGene00001425	fis-2	184409	Mitochondrial fission 1 protein [Source:UniProtKB/TrEMBL;Acc:Q6AHP8]	-0.0896532	4.59092	-0.796226	0.440801	0.740341	-6.84444	-0.0896532	-0.796226	0.440801	0.740341	-6.84444	4.58716	4.70971	4.63078	4.60331	4.52497	4.19407	4.767	4.73028
WBGene00001426	WBGene00001426	WBGene00001426	fkb-1	191634	Peptidylprolyl isomerase [Source:UniProtKB/TrEMBL;Acc:Q20107]	-0.138857	6.72572	-1.74977	0.104713	0.462752	-6.0208	-0.138857	-1.74977	0.104713	0.462752	-6.0208	6.74851	6.78798	6.77313	6.87382	6.70406	6.41097	6.67873	6.83313
WBGene00001427	WBGene00001427	WBGene00001427	fkb-2	173160	Peptidylprolyl isomerase [Source:UniProtKB/TrEMBL;Acc:Q9U2Q8]	-0.238837	7.69872	-1.8519	0.087863	0.437965	-5.95516	-0.238837	-1.8519	0.087863	0.437965	-5.95516	7.7708	7.78177	7.88136	7.84263	7.73805	7.06151	7.67946	7.83649
WBGene00001428	WBGene00001428	WBGene00001428	fkb-3	179113	Peptidylprolyl isomerase [Source:UniProtKB/TrEMBL;Acc:O16309]	-0.103102	4.81723	-1.12385	0.282256	0.632923	-6.57294	-0.103102	-1.12385	0.282256	0.632923	-6.57294	4.75789	4.94982	4.97068	4.78734	4.61517	4.65123	4.90794	4.91474
WBGene00001429	WBGene00001429	WBGene00001429	fkb-4	179752	Peptidylprolyl isomerase [Source:UniProtKB/TrEMBL;Acc:Q23338]	0.376929	1.47187	1.75937	0.103015	0.461265	-4.96528	0.376929	1.75937	0.103015	0.461265	-4.96528	1.16802	1.49315	1.47242	1.03856	1.39346	2.24617	1.67976	1.45852
WBGene00001430	WBGene00001430	WBGene00001430	fkb-5	171974	Peptidylprolyl isomerase [Source:UniProtKB/TrEMBL;Acc:P91180]	-0.110767	5.09585	-1.35298	0.200093	0.567635	-6.351	-0.110767	-1.35298	0.200093	0.567635	-6.351	4.96352	5.26256	5.22779	5.14284	5.06757	4.9488	5.15292	5.01479
WBGene00001431	WBGene00001431	WBGene00001431	fkb-6	180371	Peptidylprolyl isomerase [Source:UniProtKB/TrEMBL;Acc:O45418]	0.107858	8.19475	1.99326	0.0685873	0.415813	-5.77025	0.107858	1.99326	0.0685873	0.415813	-5.77025	8.22905	8.07368	8.10889	8.15746	8.23124	8.30455	8.15076	8.30399
WBGene00001432	WBGene00001432	WBGene00001432	fkb-7	172963	Peptidylprolyl isomerase [Source:UniProtKB/TrEMBL;Acc:O61826]	0.0462578	2.72124	0.378122	0.711701	0.892159	-6.67661	0.0462578	0.378122	0.711701	0.892159	-6.67661	2.53597	2.64136	2.74626	2.94552	2.84749	2.80106	2.59218	2.73272
WBGene00001433	WBGene00001433	WBGene00001433	fkb-8	173159	Peptidylprolyl isomerase [Source:UniProtKB/TrEMBL;Acc:Q8I4E5]	-0.359842	2.7989	-2.92974	0.0121744	0.296851	-3.30016	-0.359842	-2.92974	0.0121744	0.296851	-3.30016	2.84026	3.2005	2.86435	2.98372	2.77107	2.61794	2.56111	2.62105
WBGene00001434	WBGene00001434	WBGene00001434	fkh-2	180663	ForKHead transcription factor family [Source:UniProtKB/TrEMBL;Acc:Q95QA9]	0.103128	2.03008	0.691235	0.502089	0.777198	-6.32189	0.103128	0.691235	0.502089	0.777198	-6.32189	1.80341	2.10703	1.93064	2.09045	1.83581	2.09406	2.3226	2.17377
WBGene00001435	WBGene00001435	WBGene00001435	fkh-3	181465	ForKHead transcription factor family [Source:UniProtKB/TrEMBL;Acc:A0A078BQN7]	0.0707069	3.58021	0.680584	0.50858	0.780382	-6.719	0.0707069	0.680584	0.50858	0.780382	-6.719	3.74186	3.39776	3.50134	3.59846	3.67442	3.70292	3.46891	3.5961
WBGene00001436	WBGene00001436	WBGene00001436	fkh-4	181466	ForKHead transcription factor family [Source:UniProtKB/TrEMBL;Acc:O17617]	0.0422736	3.59124	0.445788	0.663395	0.868321	-6.85938	0.0422736	0.445788	0.663395	0.868321	-6.85938	3.49147	3.57913	3.52395	3.71279	3.68407	3.71601	3.58929	3.47286
WBGene00001437	WBGene00001437	WBGene00001437	fkh-5	184944	Putative forkhead-related transcription factor fkh-5 [Source:UniProtKB/Swiss-Prot;Acc:Q19802]	-0.15044	1.7839	-0.715793	0.487312	0.767418	-6.23563	-0.15044	-0.715793	0.487312	0.767418	-6.23563	1.77873	2.10159	2.09669	1.43759	1.61144	1.3328	1.86923	2.18363
WBGene00001438	WBGene00001438	WBGene00001438	fkh-6	181907	ForKHead transcription factor family [Source:UniProtKB/TrEMBL;Acc:Q10924]	-0.0484086	1.23065	-0.263169	0.79672	0.925396	-6.30973	-0.0484086	-0.263169	0.79672	0.925396	-6.30973	1.32968	1.13643	1.1624	1.56062	1.46984	1.3328	0.987886	1.06933
WBGene00001439	WBGene00001439	WBGene00001439	fkh-7	177340	ForKHead transcription factor family [Source:UniProtKB/TrEMBL;Acc:V6CLW4]	-0.000927715	4.52982	-0.00966286	0.992443	0.997827	-7.16502	-0.000927715	-0.00966286	0.992443	0.997827	-7.16502	4.39144	4.42039	4.57341	4.77468	4.43258	4.44462	4.62212	4.60012
WBGene00001440	WBGene00001440	WBGene00001440	fkh-8	174026	ForKHead transcription factor family [Source:UniProtKB/TrEMBL;Acc:H2KZ39]	-0.0335767	1.02444	-0.160736	0.874877	0.956565	-6.27486	-0.0335767	-0.160736	0.874877	0.956565	-6.27486	0.80218	1.37175	1.13916	0.858416	0.800386	1.26317	1.28269	0.912159
WBGene00001441	WBGene00001441	WBGene00001441	fkh-9	180670	ForKHead transcription factor family [Source:UniProtKB/TrEMBL;Acc:Q2L6X6]	0.21685	4.41376	2.09668	0.0570427	0.40097	-5.12346	0.21685	2.09668	0.0570427	0.40097	-5.12346	4.23919	4.32899	4.17101	4.48845	4.63023	4.26703	4.6793	4.52843
WBGene00001442	WBGene00001442	WBGene00001442	fkh-10	182874	ForKHead transcription factor family [Source:UniProtKB/TrEMBL;Acc:O17593]	0.43257	-1.64367	0.764275	0.458927	0.751623	-5.26164	0.43257	0.764275	0.458927	0.751623	-5.26164	-0.763352	-1.21934	-2.96835	-1.74971	-1.04482	-0.557844	-1.17906	-2.0476
WBGene00001443	WBGene00001443	WBGene00001443	fli-1	176215		0.0865126	7.33934	1.47466	0.165108	0.529827	-6.4763	0.0865126	1.47466	0.165108	0.529827	-6.4763	7.3108	7.24022	7.27263	7.36834	7.44876	7.42899	7.40603	7.24191
WBGene00001444	WBGene00001444	WBGene00001444	flp-1	177737	FMRFamide-like neuropeptides 1 PNFMRY-amide AGSDPNFLRF-amide SQPNFLRF-amide ASGDPNFLRF-amide SDPNFLRF-amide AAADPNFLRF-amide SADPNFLRF-amide PNFLRF-amide [Source:UniProtKB/Swiss-Prot;Acc:P41855]	0.0505059	3.3748	0.347376	0.734104	0.902646	-6.85015	0.0505059	0.347376	0.734104	0.902646	-6.85015	3.22988	3.56535	3.3476	3.21539	3.46273	3.00678	3.53835	3.6786
WBGene00001445	WBGene00001445	WBGene00001445	flp-2	181222	FMRF-Like Peptide; FMRFamide-like peptide 2b [Source:UniProtKB/TrEMBL;Acc:G5EDZ1]	-0.103795	0.549544	-0.368647	0.718576	0.895843	-6.08102	-0.103795	-0.368647	0.718576	0.895843	-6.08102	0.850356	0.705202	-0.128557	1.08615	0.727591	0.0501418	0.814308	0.624324
WBGene00001446	WBGene00001446	WBGene00001446	flp-3	181221	FMRFamide-like neuropeptides 3 SPLGTMRF-amide TPLGTMRF-amide SAEPFGTMRF-amide NPENDTPFGTMRF-amide ASEDALFGTMRF-amide EAEEPLGTMRF-amide SADDSAPFGTMRF-amide NPLGTMRF-amide [Source:UniProtKB/Swiss-Prot;Acc:Q23212]	0.12201	2.04224	0.7907	0.443903	0.742949	-6.2504	0.12201	0.7907	0.443903	0.742949	-6.2504	2.07073	1.92788	1.90331	2.1136	2.33774	1.94639	1.83067	2.32397
WBGene00001447	WBGene00001447	WBGene00001447	flp-4	174568	FMRF-Like Peptide; FMRFamide-like peptide 4 [Source:UniProtKB/TrEMBL;Acc:G5EG31]	-0.277511	0.634117	-1.19805	0.25318	0.608918	-5.47186	-0.277511	-1.19805	0.25318	0.608918	-5.47186	0.850356	1.01425	0.264138	1.01416	0.776527	0.279045	0.616953	0.565209
WBGene00001448	WBGene00001448	WBGene00001448	flp-5	181104	FMRFamide-like neuropeptides 5 APKPKFIRF-amide AGAKFIRF-amide GAKFIRF-amide [Source:UniProtKB/Swiss-Prot;Acc:O61466]	-0.301887	1.29258	-0.930094	0.369985	0.692439	-5.92216	-0.301887	-0.930094	0.369985	0.692439	-5.92216	0.826469	1.67278	1.22996	2.07873	1.37769	0.243329	1.47831	1.64135
WBGene00001449	WBGene00001449	WBGene00001449	flp-6	179327	FMRFamide-like neuropeptides 6 QQDSEVEREMM KSAYMRF-amide 1 KSAYMRF-amide 2 KSAYMRF-amide 3 KSAYMRF-amide 4 KSAYMRF-amide 5 KSAYMRF-amide 6 [Source:UniProtKB/Swiss-Prot;Acc:Q19165]	-0.191448	4.11696	-2.19809	0.0475049	0.384176	-4.89236	-0.191448	-2.19809	0.0475049	0.384176	-4.89236	4.25717	4.26467	4.09755	4.22968	4.06999	3.92207	3.93962	4.18252
WBGene00001450	WBGene00001450	WBGene00001450	flp-7	180854	FMRFamide-like neuropeptides 7 TPMQRSSMVRF-amide 1 SPMQRSSMVRF-amide 1 SPMQRSSMVRF-amide 2 SPMQRSSMVRF-amide 3 SPMERSAMVRF-amide SPMDRSKMVRF-amide SSIDRASMVRL-amide TPMQRSSMVRF-amide 2 [Source:UniProtKB/Swiss-Prot;Acc:G5EEC2]	0.0596534	1.53017	0.364616	0.721509	0.897074	-6.36215	0.0596534	0.364616	0.721509	0.897074	-6.36215	1.32968	1.64311	1.72746	1.36227	1.71549	1.67867	1.57479	1.37493
WBGene00001451	WBGene00001451	WBGene00001451	flp-8	181583	FMRF-Like Peptide [Source:UniProtKB/TrEMBL;Acc:Q8WQF5]	-0.140548	1.67127	-0.644204	0.531119	0.79414	-6.2544	-0.140548	-0.644204	0.531119	0.79414	-6.2544	1.44398	1.99403	1.52716	1.98141	1.52816	1.1326	2.03669	1.87835
WBGene00001452	WBGene00001452	WBGene00001452	flp-9	178232	FMRFamide-like neuropeptides 9 KPSFVRF-amide 1 KPSFVRF-amide 2 [Source:UniProtKB/Swiss-Prot;Acc:Q18502]	-0.0276204	3.25634	-0.224045	0.826352	0.937578	-6.85842	-0.0276204	-0.224045	0.826352	0.937578	-6.85842	3.15034	3.24563	3.37273	3.3482	3.2453	2.93022	3.32375	3.48487
WBGene00001453	WBGene00001453	WBGene00001453	flp-10	177574	FMRF-Like Peptide; FMRFamide-like peptide 10 [Source:UniProtKB/TrEMBL;Acc:G5EF22]	-0.380317	2.84542	-2.70618	0.0185488	0.3136	-3.71618	-0.380317	-2.70618	0.0185488	0.3136	-3.71618	3.09642	2.89846	3.10528	3.12143	2.90914	2.34216	2.49689	2.86115
WBGene00001454	WBGene00001454	WBGene00001454	flp-11	180741	FMRFamide-like neuropeptides 11 AMRNALVRF-amide ASGGMRNALVRF-amide SPLDEEDFAPESPLQ-amide NGAPQPFVRF-amide [Source:UniProtKB/Swiss-Prot;Acc:Q21156]	-0.130035	2.47994	-0.816358	0.429621	0.734423	-6.34313	-0.130035	-0.816358	0.429621	0.734423	-6.34313	2.68952	2.52415	2.53099	2.46816	2.24516	2.14334	2.42105	2.90352
WBGene00001455	WBGene00001455	WBGene00001455	flp-12	180732	FMRF-Like Peptide; FMRFamide-like peptide 12 [Source:UniProtKB/TrEMBL;Acc:G5EBV5]	-0.484286	1.38878	-1.19613	0.253901	0.609231	-5.674	-0.484286	-1.19613	0.253901	0.609231	-5.674	1.16802	2.04598	1.54496	1.7048	1.67734	-0.325539	1.51119	1.99493
WBGene00001456	WBGene00001456	WBGene00001456	flp-13	177547	FMRFamide-like neuropeptides 13 SDRPTRAMDSPLIRF-amide AMDSPLIRF-amide AADGAPLIRF-amide 1 APEASPFIRF-amide 1 AADGAPLIRF-amide 2 APEASPFIRF-amide 2 ASPSAPLIRF-amide SPSAVPLIRF-amide SAAAPLIRF-amide ASSAPLIRF-amide [Source:UniProtKB/Swiss-Prot;Acc:O44185]	-0.354152	0.870047	-1.55881	0.144059	0.506634	-5.08685	-0.354152	-1.55881	0.144059	0.506634	-5.08685	1.22394	0.8551	1.31539	0.989345	0.957188	0.313899	1.10021	0.471732
WBGene00001457	WBGene00001457	WBGene00001457	flp-14	176708	FMRFamide-like neuropeptides 14 KHEYLRF-amide 1 KHEYLRF-amide 2 KHEYLRF-amide 3 KHEYLRF-amide 4 [Source:UniProtKB/Swiss-Prot;Acc:Q9XWV7]	-0.420421	3.31697	-1.84762	0.0885169	0.439565	-5.284	-0.420421	-1.84762	0.0885169	0.439565	-5.284	3.19766	3.95471	3.47374	3.38196	3.24094	2.4162	3.53436	3.38585
WBGene00001458	WBGene00001458	WBGene00001458	flp-15	176803	FMRF-Like Peptide [Source:UniProtKB/TrEMBL;Acc:O46023]	-0.248265	0.572578	-1.00664	0.333251	0.66702	-5.65299	-0.248265	-1.00664	0.333251	0.66702	-5.65299	0.591576	0.815739	0.537364	0.93839	0.261628	0.00819408	0.840421	0.912159
WBGene00001459	WBGene00001459	WBGene00001459	flp-16	174967	FMRFamide-like neuropeptides 16 AQTFVRF-amide 1 AQTFVRF-amide 2 GQTFVRF-amide [Source:UniProtKB/Swiss-Prot;Acc:Q7YX32]	0.183499	2.22489	1.16739	0.264899	0.620244	-5.93703	0.183499	1.16739	0.264899	0.620244	-5.93703	2.23397	2.13928	2.27787	1.93017	2.42474	1.92401	2.47205	2.50001
WBGene00001460	WBGene00001460	WBGene00001460	flp-17	178498	FMRF-Like Peptide [Source:UniProtKB/TrEMBL;Acc:A3QM96]	-0.056477	2.45585	-0.299152	0.769753	0.916288	-6.63544	-0.056477	-0.299152	0.769753	0.916288	-6.63544	2.39692	2.46177	2.62601	2.49485	2.11802	2.07387	2.52936	3.0346
WBGene00001461	WBGene00001461	WBGene00001461	flp-18	180587	FMRFamide-like neuropeptide 18 EMPGVLRF-amide SVPGVLRF-amide 1 SVPGVLRF-amide 2 EIPGVLRF-amide SEVPGVLRF-amide DVPGVLRF-amide SVPGVLRF-amide 3 [Source:UniProtKB/Swiss-Prot;Acc:Q9N4V0]	0.141992	3.29063	1.22612	0.242812	0.601877	-6.13598	0.141992	1.22612	0.242812	0.601877	-6.13598	3.1647	3.2628	3.14082	3.31862	3.18766	3.2376	3.42213	3.63973
WBGene00001462	WBGene00001462	WBGene00001462	flp-19	181260	FMRFamide-like neuropeptides 19 WANQVRF-amide [Source:UniProtKB/Swiss-Prot;Acc:Q9XVX1]	0.00434144	0.88636	0.0197314	0.98457	0.995539	-6.24851	0.00434144	0.0197314	0.98457	0.995539	-6.24851	0.942133	0.893416	0.606785	1.22018	1.0596	0.445457	1.22439	0.958839
WBGene00001463	WBGene00001463	WBGene00001463	flp-20	181165	FMRF-Like Peptide [Source:UniProtKB/TrEMBL;Acc:Q95QP2]	-0.539045	0.288729	-1.86949	0.0852225	0.433156	-4.50175	-0.539045	-1.86949	0.0852225	0.433156	-4.50175	0.166101	1.12574	0.606785	0.335584	0.392967	0.243329	-0.273956	0.10748
WBGene00001464	WBGene00001464	WBGene00001464	flp-21	182944	FMRF-Like Peptide [Source:UniProtKB/TrEMBL;Acc:Q18234]	0.0238703	-0.048238	0.0665112	0.948026	0.982978	-5.97567	0.0238703	0.0665112	0.948026	0.982978	-5.97567	-0.225035	-0.178091	-0.128557	0.620556	0.226836	-0.996277	0.277935	0.534718
WBGene00001465	WBGene00001465	WBGene00001465	flr-1	181468	FLR-1 [Source:UniProtKB/TrEMBL;Acc:G5EGI5]	-0.148919	1.50299	-0.857683	0.407256	0.72016	-6.04545	-0.148919	-0.857683	0.407256	0.72016	-6.04545	1.66211	1.40749	1.59706	1.79349	1.65134	1.11294	1.54334	1.42566
WBGene00001466	WBGene00001466	WBGene00001466	flr-2	186548		-0.410179	0.470406	-1.39802	0.186488	0.552047	-5.19117	-0.410179	-1.39802	0.186488	0.552047	-5.19117	0.619645	0.905965	0.50136	0.744383	0.0786178	0.922822	0.787714	-0.440316
WBGene00001468	WBGene00001468	WBGene00001468	flr-4	181604	Serine/threonine-protein kinase flr-4 [Source:UniProtKB/Swiss-Prot;Acc:Q9NLA1]	0.2005	1.46264	1.19405	0.254687	0.610279	-5.70432	0.2005	1.19405	0.254687	0.610279	-5.70432	1.37978	1.34435	1.22996	1.59393	1.36174	1.49345	1.60557	1.86616
WBGene00001470	WBGene00001470	WBGene00001470	baz-2	176078	Bromodomain Adjacent to Zinc finger domain, 2A/2B, homolog [Source:UniProtKB/TrEMBL;Acc:Q23590]	0.105483	6.39061	1.81297	0.0939755	0.449017	-5.8867	0.105483	1.81297	0.0939755	0.449017	-5.8867	6.3571	6.24955	6.35896	6.40124	6.43976	6.48929	6.36016	6.4745
WBGene00001475	WBGene00001475	WBGene00001475	fmi-1	179788	FlaMIngo (Cadherin plus 7TM domain) homolog [Source:UniProtKB/TrEMBL;Acc:A0A0K3AUS4]	0.2384	3.58972	1.11206	0.2871	0.637551	-6.33393	0.2384	1.11206	0.2871	0.637551	-6.33393	2.87561	3.39554	3.673	4.00668	3.51053	3.7514	4.17329	3.37298
WBGene00001476	WBGene00001476	WBGene00001476	fmo-1	177954	Dimethylaniline monooxygenase [N-oxide-forming] [Source:UniProtKB/TrEMBL;Acc:G5EDP6]	-0.0574688	3.17022	-0.413222	0.686464	0.880494	-6.77366	-0.0574688	-0.413222	0.686464	0.880494	-6.77366	3.27028	3.37086	3.32718	2.80326	3.07969	3.40858	3.10963	3.04546
WBGene00001477	WBGene00001477	WBGene00001477	fmo-2	177958	Dimethylaniline monooxygenase [N-oxide-forming] [Source:UniProtKB/TrEMBL;Acc:G5EBJ9]	2.39946	2.13767	11.1278	7.74379e-08	0.000169599	8.26838	2.39946	11.1278	7.74379e-08	0.000169599	8.26838	0.619645	0.967123	1.35628	0.964093	3.03011	3.66293	3.14672	3.50467
WBGene00001478	WBGene00001478	WBGene00001478	fmo-3	176491	Flavin-containing monooxygenase [Source:UniProtKB/TrEMBL;Acc:A0A1X7RC69]	-0.0206873	3.93254	-0.16292	0.873193	0.956081	-7.02753	-0.0206873	-0.16292	0.873193	0.956081	-7.02753	3.84948	4.20118	3.90429	3.7722	3.97884	4.16334	3.97541	3.64688
WBGene00001479	WBGene00001479	WBGene00001479	fmo-4	179845	Dimethylaniline monooxygenase [N-oxide-forming] [Source:UniProtKB/TrEMBL;Acc:G5EDG8]	-0.13616	4.60508	-1.73211	0.107905	0.46537	-5.73598	-0.13616	-1.73211	0.107905	0.46537	-5.73598	4.61182	4.63911	4.62242	4.83687	4.46466	4.57785	4.61835	4.48921
WBGene00001480	WBGene00001480	WBGene00001480	fmo-5	178596	Dimethylaniline monooxygenase [N-oxide-forming] [Source:UniProtKB/TrEMBL;Acc:G5ED43]	0.323932	3.50661	3.53375	0.00389659	0.251473	-2.33369	0.323932	3.53375	0.00389659	0.251473	-2.33369	3.38511	3.36178	3.18688	3.46081	3.61848	3.72575	3.65697	3.69937
WBGene00001481	WBGene00001481	WBGene00001481	fog-1	171895	Feminization Of Germline [Source:UniProtKB/TrEMBL;Acc:A0A0K3AQU4]	0.0218296	4.7263	0.253447	0.804055	0.928272	-7.16842	0.0218296	0.253447	0.804055	0.928272	-7.16842	4.83024	4.59814	4.66169	4.807	4.89549	4.7452	4.62587	4.66491
WBGene00001482	WBGene00001482	WBGene00001482	fog-2	180321	Feminization Of Germline [Source:UniProtKB/TrEMBL;Acc:Q2YS43]	-0.0953546	5.82196	-1.37041	0.194733	0.56025	-6.44102	-0.0953546	-1.37041	0.194733	0.56025	-6.44102	5.91061	5.97927	5.81019	5.765	5.74304	5.8764	5.68584	5.81374
WBGene00001483	WBGene00001483	WBGene00001483	fog-3	172863	FOG-3 protein; Feminization Of Germline [Source:UniProtKB/TrEMBL;Acc:G5EDX7]	0.210968	0.221132	0.841276	0.416041	0.72539	-5.70611	0.210968	0.841276	0.416041	0.72539	-5.70611	-0.0380131	0.151947	0.426538	0.168769	0.624439	0.0909042	0.733009	0.022132
WBGene00001484	WBGene00001484	WBGene00001484	fox-1	180549	Sex determination protein fox-1 [Source:UniProtKB/Swiss-Prot;Acc:Q10572]	0.00956191	4.66103	0.104964	0.918075	0.973615	-7.18449	0.00956191	0.104964	0.918075	0.973615	-7.18449	4.64975	4.56588	4.66982	4.76923	4.77573	4.41883	4.74124	4.71676
WBGene00001485	WBGene00001485	WBGene00001485	fre-1	180314	NADPH-dependent diflavin oxidoreductase 1 [Source:UniProtKB/TrEMBL;Acc:M1ZMI3]	0.0474145	6.01982	0.863131	0.404367	0.718185	-7.02008	0.0474145	0.863131	0.404367	0.718185	-7.02008	6.05508	5.9557	6.00438	5.97788	6.03025	6.08751	6.02445	6.0307
WBGene00001486	WBGene00001486	WBGene00001486	frh-1	174002	Frataxin, mitochondrial [Source:UniProtKB/Swiss-Prot;Acc:Q9TY03]	-0.260988	4.26474	-2.09831	0.0568757	0.400846	-5.08888	-0.260988	-2.09831	0.0568757	0.400846	-5.08888	4.23692	4.602	4.31538	4.39233	4.27972	3.94449	4.43557	3.9365
WBGene00001487	WBGene00001487	WBGene00001487	frk-1	191635	Fer-related kinase 1 [Source:UniProtKB/Swiss-Prot;Acc:Q22146]	-0.216604	-0.194512	-0.719243	0.485257	0.766259	-5.67865	-0.216604	-0.719243	0.485257	0.766259	-5.67865	0.240293	0.151947	-0.373963	-0.23698	-0.48757	-0.622274	0.388256	-0.0685844
WBGene00001488	WBGene00001488	WBGene00001488	frm-1	173360	FERM domain (Protein4.1-ezrin-radixin-moesin) family [Source:UniProtKB/TrEMBL;Acc:G5EFD6]	0.103792	7.75403	1.6936	0.115162	0.474328	-6.20146	0.103792	1.6936	0.115162	0.474328	-6.20146	7.63193	7.66735	7.71104	7.80513	7.91649	7.80781	7.82429	7.67046
WBGene00001489	WBGene00001489	WBGene00001489	frm-2	175848	FERM domain (Protein4.1-ezrin-radixin-moesin) family [Source:UniProtKB/TrEMBL;Acc:Q9GP93]	0.0365074	4.29591	0.351494	0.731088	0.9015	-7.05265	0.0365074	0.351494	0.731088	0.9015	-7.05265	4.17915	4.29719	4.23544	4.40646	4.28607	4.06191	4.3721	4.55336
WBGene00001490	WBGene00001490	WBGene00001490	frm-3	186110	FERM domain (Protein4.1-ezrin-radixin-moesin) family [Source:UniProtKB/TrEMBL;Acc:G5EDC0]	-0.0654026	3.31384	-0.587048	0.567652	0.814574	-6.71714	-0.0654026	-0.587048	0.567652	0.814574	-6.71714	3.21616	3.40441	3.44085	3.33841	3.35811	3.17262	3.51422	3.11409
WBGene00001491	WBGene00001491	WBGene00001491	frm-4	172189	FERM domain (Protein4.1-ezrin-radixin-moesin) family [Source:UniProtKB/TrEMBL;Acc:H2KYZ6]	0.0233659	6.69236	0.359894	0.724951	0.898936	-7.42185	0.0233659	0.359894	0.724951	0.898936	-7.42185	6.66553	6.60142	6.7232	6.74631	6.7769	6.7608	6.72764	6.54169
WBGene00001492	WBGene00001492	WBGene00001492	frm-5.1	176822	FERM domain (Protein4.1-ezrin-radixin-moesin) family [Source:UniProtKB/TrEMBL;Acc:H8W3Y2]	0.107777	3.59878	0.657357	0.522904	0.789385	-6.73954	0.107777	0.657357	0.522904	0.789385	-6.73954	3.47236	3.49649	3.59401	3.65873	4.03271	3.08957	3.76997	3.71645
WBGene00001493	WBGene00001493	WBGene00001493	frm-7	179687	FERM domain (Protein4.1-ezrin-radixin-moesin) family [Source:UniProtKB/TrEMBL;Acc:Q9XXK4]	0.0903755	6.39033	1.17466	0.262085	0.61771	-6.75209	0.0903755	1.17466	0.262085	0.61771	-6.75209	6.23936	6.24617	6.41749	6.49844	6.57385	6.35035	6.46668	6.33604
WBGene00001494	WBGene00001494	WBGene00001494	frm-8	175428	FERM domain (Protein4.1-ezrin-radixin-moesin) family [Source:UniProtKB/TrEMBL;Acc:Q8ITW4]	0.0506152	2.62507	0.408222	0.690036	0.882362	-6.63965	0.0506152	0.408222	0.690036	0.882362	-6.63965	2.57233	2.61867	2.54874	2.69997	2.87584	2.4242	2.71723	2.62105
WBGene00001495	WBGene00001495	WBGene00001495	frm-9	266949	FERM domain (Protein4.1-ezrin-radixin-moesin) family [Source:UniProtKB/TrEMBL;Acc:A0A1X7RC80]	0.0292029	2.29707	0.193749	0.849494	0.946157	-6.62191	0.0292029	0.193749	0.849494	0.946157	-6.62191	2.19719	2.52822	2.40997	1.96877	2.39371	2.32517	2.49689	2.15384
WBGene00001496	WBGene00001496	WBGene00001496	frm-10	179828	FERM domain (Protein4.1-ezrin-radixin-moesin) family [Source:UniProtKB/TrEMBL;Acc:O02254]	0.0543722	6.81259	0.737662	0.474378	0.75964	-7.21749	0.0543722	0.737662	0.474378	0.75964	-7.21749	6.90674	6.77543	6.76128	6.69878	6.74152	7.04539	6.80468	6.77113
WBGene00001497	WBGene00001497	WBGene00001497	fars-1	172311	Phenylalanyl Amino-acyl tRNA Synthetase [Source:UniProtKB/TrEMBL;Acc:Q86B36]	0.000224422	7.80072	0.00382195	0.997011	0.999292	-7.59578	0.000224422	0.00382195	0.997011	0.999292	-7.59578	7.8566	7.79174	7.7685	7.78746	7.77803	7.94841	7.68353	7.79367
WBGene00001498	WBGene00001498	WBGene00001498	fars-3	174351	Phenylalanine--tRNA ligase beta subunit [Source:UniProtKB/Swiss-Prot;Acc:Q19713]	0.0476621	7.29182	0.709233	0.491233	0.770011	-7.28584	0.0476621	0.709233	0.491233	0.770011	-7.28584	7.36259	7.17934	7.25821	7.28125	7.25894	7.49597	7.24094	7.26037
WBGene00001499	WBGene00001499	WBGene00001499	fsn-1	175667	F-box/SPRY domain-containing protein 1 [Source:UniProtKB/Swiss-Prot;Acc:Q18223]	-0.0273799	7.22094	-0.503963	0.623076	0.845093	-7.40942	-0.0273799	-0.503963	0.623076	0.845093	-7.40942	7.33137	7.19779	7.17065	7.24207	7.20578	7.2039	7.14631	7.27283
WBGene00001500	WBGene00001500	WBGene00001500	ftn-1	179138	Ferritin [Source:UniProtKB/TrEMBL;Acc:O16453]	-0.902195	-0.147168	-2.74972	0.0170916	0.309538	-3.00887	-0.902195	-2.74972	0.0170916	0.309538	-3.00887	0.442402	-0.00365473	0.883469	0.254586	-0.00162286	-0.996277	-0.331098	-0.859049
WBGene00001501	WBGene00001501	WBGene00001501	ftn-2	171934	Ferritin [Source:UniProtKB/TrEMBL;Acc:Q9TYS3]	-0.0578536	7.12969	-0.797717	0.439967	0.740155	-7.20191	-0.0578536	-0.797717	0.439967	0.740155	-7.20191	7.14084	7.16668	7.22202	7.10475	7.08166	6.89634	7.1616	7.26705
WBGene00001502	WBGene00001502	WBGene00001502	ftt-2	181348	14-3-3-like protein 2 [Source:UniProtKB/Swiss-Prot;Acc:Q20655]	0.0194928	8.14863	0.244283	0.810986	0.931146	-7.59219	0.0194928	0.244283	0.810986	0.931146	-7.59219	8.1583	8.00817	8.15669	8.24295	8.07756	7.97502	8.20563	8.36646
WBGene00001503	WBGene00001503	WBGene00001503	fum-1	176059	Probable fumarate hydratase, mitochondrial [Source:UniProtKB/Swiss-Prot;Acc:O17214]	0.143786	7.88276	2.53108	0.0257372	0.340178	-4.81897	0.143786	2.53108	0.0257372	0.340178	-4.81897	7.89712	7.6763	7.86131	7.8217	7.96595	8.00149	7.91059	7.9297
WBGene00001505	WBGene00001505	WBGene00001505	fut-1	174400	Alpha-(1,3)-fucosyltransferase fut-1 [Source:UniProtKB/Swiss-Prot;Acc:G5EDR5]	0.163368	3.28028	1.58125	0.13885	0.500215	-5.67483	0.163368	1.58125	0.13885	0.500215	-5.67483	3.0195	3.33418	3.23701	3.19925	3.40165	3.26011	3.38713	3.45261
WBGene00001506	WBGene00001506	WBGene00001506	fut-2	184050	Galactoside 2-alpha-L-fucosyltransferase [Source:UniProtKB/Swiss-Prot;Acc:P91200]	0.215871	-0.0666846	0.752635	0.465646	0.75504	-5.6936	0.215871	0.752635	0.465646	0.75504	-5.6936	-0.499102	0.233865	0.12909	-0.424344	-0.0434813	-0.222058	0.457379	0.336857
WBGene00001507	WBGene00001507	WBGene00001507	fut-4	187342	Alpha-1->3-fucosyltransferase homologue; FUcosyl Transferase [Source:UniProtKB/TrEMBL;Acc:G5EEL7]	-0.11826	0.605908	-0.401092	0.695143	0.884751	-6.08355	-0.11826	-0.401092	0.695143	0.884751	-6.08355	0.752341	0.676192	0.736343	0.683797	1.09861	0.989018	0.616953	-0.38098
WBGene00001508	WBGene00001508	WBGene00001508	fut-8	178985	Alpha-(1,6)-fucosyltransferase [Source:UniProtKB/Swiss-Prot;Acc:G5EFE7]	0.211524	3.66487	1.80668	0.0949969	0.450568	-5.43127	0.211524	1.80668	0.0949969	0.450568	-5.43127	3.74186	3.61396	3.45504	3.42424	3.65819	4.07213	3.63476	3.75664
WBGene00001509	WBGene00001509	WBGene00001509	fzo-1	173990	Transmembrane GTPase fzo-1 [Source:UniProtKB/Swiss-Prot;Acc:Q23424]	0.0656391	7.02508	1.07372	0.303294	0.649318	-6.93229	0.0656391	1.07372	0.303294	0.649318	-6.93229	7.05383	6.96688	6.94506	7.00729	7.08865	7.16535	7.0649	6.91235
WBGene00001510	WBGene00001510	WBGene00001510	fzr-1	174516	FiZzy Related family [Source:UniProtKB/TrEMBL;Acc:Q09649]	0.151254	6.54869	1.55134	0.145829	0.509532	-6.29072	0.151254	1.55134	0.145829	0.509532	-6.29072	6.37676	6.42165	6.48761	6.62165	6.82857	6.70937	6.63418	6.31488
WBGene00001511	WBGene00001511	WBGene00001511	fzy-1	266859	WD repeat-containing protein fzy-1 [Source:UniProtKB/Swiss-Prot;Acc:Q09373]	0.102799	8.03354	2.09012	0.0577175	0.402425	-5.59783	0.102799	2.09012	0.0577175	0.402425	-5.59783	8.0495	7.89695	7.96759	8.02235	8.08683	8.11113	8.05365	8.08211
WBGene00001512	WBGene00001512	WBGene00001512	gab-1	176691	Gamma-aminobutyric acid receptor subunit beta [Source:UniProtKB/Swiss-Prot;Acc:O18276]	-0.32779	-0.422022	-0.977093	0.347106	0.6783	-5.4074	-0.32779	-0.977093	0.347106	0.6783	-5.4074	-0.499102	0.151947	-0.186107	-0.296771	0.15463	-0.496168	-1.17906	-0.38098
WBGene00001513	WBGene00001513	WBGene00001513	gad-1	179027	Gastrulation defective protein 1 [Source:UniProtKB/Swiss-Prot;Acc:O16519]	0.0574167	7.60259	0.858173	0.406996	0.720074	-7.19359	0.0574167	0.858173	0.406996	0.720074	-7.19359	7.66197	7.54519	7.62869	7.46349	7.60404	7.79052	7.50832	7.62097
WBGene00001514	WBGene00001514	WBGene00001514	xnd-1	175776	X chromosome NonDisjunction factor [Source:UniProtKB/TrEMBL;Acc:O45134]	0.115461	7.4914	1.87811	0.0839534	0.432694	-5.89671	0.115461	1.87811	0.0839534	0.432694	-5.89671	7.50718	7.42418	7.42003	7.38569	7.59213	7.68693	7.48005	7.43769
WBGene00001515	WBGene00001515	WBGene00001515	gap-1	180530	Ras GTPase-activating protein gap-1 [Source:UniProtKB/Swiss-Prot;Acc:Q22720]	0.182055	1.96232	1.25892	0.231126	0.591868	-5.76309	0.182055	1.25892	0.231126	0.591868	-5.76309	1.68885	1.94622	2.0476	1.86345	2.1555	2.10405	2.18671	1.82895
WBGene00001516	WBGene00001516	WBGene00001516	gap-2	181172	Ras GTPase-activating protein gap-2 [Source:UniProtKB/Swiss-Prot;Acc:Q8MLZ5]	0.172875	5.91849	2.82026	0.0149668	0.302595	-4.08902	0.172875	2.82026	0.0149668	0.302595	-4.08902	5.71958	5.8634	5.90022	5.84844	5.96577	6.07105	6.01517	5.97217
WBGene00001517	WBGene00001517	WBGene00001517	gar-1	180922	Probable muscarinic acetylcholine receptor gar-1 [Source:UniProtKB/Swiss-Prot;Acc:Q18007]	0.453739	0.492398	1.62381	0.12942	0.490834	-4.90771	0.453739	1.62381	0.12942	0.490834	-4.90771	0.0878857	0.31138	0.264138	0.587864	-0.00162286	1.09301	1.03387	0.912159
WBGene00001518	WBGene00001518	WBGene00001518	gar-2	175893	Muscarinic acetylcholine receptor gar-2 [Source:UniProtKB/Swiss-Prot;Acc:Q09388]	0.0395741	1.57794	0.265014	0.79533	0.925049	-6.40806	0.0395741	0.265014	0.79533	0.925049	-6.40806	1.57877	1.63559	1.69595	1.38147	1.49929	1.74403	1.67976	1.56796
WBGene00001519	WBGene00001519	WBGene00001519	gar-3	179962	Muscarinic acetylcholine receptor gar-3 [Source:UniProtKB/Swiss-Prot;Acc:Q9U7D5]	-0.278928	1.58194	-1.33331	0.206285	0.573995	-5.5685	-0.278928	-1.33331	0.206285	0.573995	-5.5685	1.66211	1.94014	1.4537	1.83587	1.40906	2.00088	1.51119	1.00406
WBGene00001520	WBGene00001520	WBGene00001520	gas-1	181646	Probable NADH dehydrogenase [ubiquinone] iron-sulfur protein 2, mitochondrial [Source:UniProtKB/Swiss-Prot;Acc:Q93873]	0.0907036	6.33506	1.65136	0.123616	0.484213	-6.12269	0.0907036	1.65136	0.123616	0.484213	-6.12269	6.32868	6.23812	6.32203	6.27985	6.35872	6.45603	6.34827	6.3547
WBGene00001522	WBGene00001522	WBGene00001522	gbh-1	174648	Probable gamma-butyrobetaine dioxygenase [Source:UniProtKB/Swiss-Prot;Acc:Q19000]	0.0204747	4.39067	0.258104	0.800539	0.926851	-7.10212	0.0204747	0.258104	0.800539	0.926851	-7.10212	4.3333	4.40942	4.37629	4.40881	4.39781	4.2869	4.37657	4.55905
WBGene00001523	WBGene00001523	WBGene00001523	gbh-2	174358	Gamma Butyrobetaine Hydroxylase [Source:UniProtKB/TrEMBL;Acc:Q21526]	-0.136305	3.7616	-0.946693	0.361787	0.687509	-6.53911	-0.136305	-0.946693	0.361787	0.687509	-6.53911	3.9104	3.94562	3.7479	3.69755	3.69047	3.97747	3.92138	3.23755
WBGene00001526	WBGene00001526	WBGene00001526	gck-1	179274	Germinal center kinase 1 [Source:UniProtKB/Swiss-Prot;Acc:H2L099]	0.114407	6.38962	1.68013	0.117802	0.477975	-6.08708	0.114407	1.68013	0.117802	0.477975	-6.08708	6.34244	6.29707	6.29007	6.40945	6.6089	6.41398	6.44929	6.31152
WBGene00001527	WBGene00001527	WBGene00001527	gcs-1	174438	Glutamate--cysteine ligase [Source:UniProtKB/Swiss-Prot;Acc:Q20117]	0.0333336	7.07168	0.55826	0.586555	0.824603	-7.36485	0.0333336	0.55826	0.586555	0.824603	-7.36485	7.14144	6.97081	7.04224	7.07557	7.13776	7.16057	7.07249	6.97615
WBGene00001530	WBGene00001530	WBGene00001530	gcy-3	191641	Receptor-type guanylate cyclase gcy-3 [Source:UniProtKB/Swiss-Prot;Acc:Q10028]	-0.190315	-2.11684	-0.410199	0.688623	0.881195	-5.3315	-0.190315	-0.410199	0.688623	0.881195	-5.3315	-1.63183	-1.99442	-1.88439	-1.59158	-2.1353	-2.28924	-1.40582	-2.0476
WBGene00001531	WBGene00001531	WBGene00001531	gcy-4	191642	Receptor-type guanylate cyclase gcy-4 [Source:UniProtKB/Swiss-Prot;Acc:Q23681]	0.4394	-3.59601	0.457825	0.654956	0.863663	-5.04573	0.4394	0.457825	0.654956	0.863663	-5.04573	-3.54229	-1.73863	-4.15253	-2.99857	-3.55988	-1.38606	-3.05332	-2.74605
WBGene00001532	WBGene00001532	WBGene00001532	gcy-5	191643	Receptor-type guanylate cyclase gcy-5 [Source:UniProtKB/Swiss-Prot;Acc:Q23682]	0.409411	-2.25993	0.684151	0.506401	0.779259	-5.17699	0.409411	0.684151	0.506401	0.779259	-5.17699	-2.78542	-1.73863	-2.61225	-1.59158	-2.55224	-1.0843	-1.17906	-2.24507
WBGene00001533	WBGene00001533	WBGene00001533	gcy-6	191644	Receptor-type guanylate cyclase gcy-6 [Source:UniProtKB/Swiss-Prot;Acc:N1NVB7]	-0.145551	-2.5034	-0.252648	0.804659	0.928555	-5.29311	-0.145551	-0.252648	0.804659	0.928555	-5.29311	-2.09627	-1.99442	-2.96835	-1.44908	-1.67431	-2.78347	-2.43675	-2.0476
WBGene00001534	WBGene00001534	WBGene00001534	gcy-7	179222	Receptor-type guanylate cyclase gcy-7 [Source:UniProtKB/Swiss-Prot;Acc:H2L002]	0.543536	-2.33307	0.756754	0.463262	0.753794	-5.11926	0.543536	0.756754	0.463262	0.753794	-5.11926	-1.63183	-1.90402	-3.44221	-2.12995	-2.55224	-0.272871	-1.67499	-2.47392
WBGene00001535	WBGene00001535	WBGene00001535	gcy-8	177584	Receptor-type guanylate cyclase gcy-8 [Source:UniProtKB/Swiss-Prot;Acc:Q9GYQ4]	-0.793574	-0.165012	-1.97369	0.0710029	0.419589	-4.23861	-0.793574	-1.97369	0.0710029	0.419589	-4.23861	0.00518548	0.553941	0.12909	0.335584	0.226836	-1.7681	0.0729574	-0.269162
WBGene00001536	WBGene00001536	WBGene00001536	gcy-9	191645	Receptor-type guanylate cyclase gcy-9 [Source:UniProtKB/Swiss-Prot;Acc:E7EAU8]	0.353825	0.776226	1.5195	0.153586	0.516702	-5.1218	0.353825	1.5195	0.153586	0.516702	-5.1218	0.56295	0.553941	0.50136	0.989345	0.846952	1.50857	0.616953	0.912159
WBGene00001537	WBGene00001537	WBGene00001537	gcy-11	181745	Receptor-type guanylate cyclase gcy-11 [Source:UniProtKB/Swiss-Prot;Acc:Q18331]	0.0746809	2.98657	0.61068	0.552384	0.808031	-6.62347	0.0746809	0.61068	0.552384	0.808031	-6.62347	3.22532	2.75324	2.94027	2.96475	3.04516	3.11449	2.90833	3.00154
WBGene00001538	WBGene00001538	WBGene00001538	gcy-12	173902	Receptor-type guanylate cyclase gcy-12 [Source:UniProtKB/Swiss-Prot;Acc:Q19187]	0.12355	5.67742	1.91252	0.0790619	0.427809	-5.63732	0.12355	1.91252	0.0790619	0.427809	-5.63732	5.57923	5.5887	5.64056	5.66668	5.81215	5.77529	5.7621	5.60397
WBGene00001539	WBGene00001539	WBGene00001539	gcy-13	191646	Receptor-type guanylate cyclase gcy-13 [Source:UniProtKB/Swiss-Prot;Acc:Q19768]	0.968939	-3.7043	0.91543	0.377335	0.69909	-4.82437	0.968939	0.91543	0.377335	0.69909	-4.82437	-4.15253	-3.04522	-3.44221	-2.36573	-2.1353	-1.9218	-2.00616	-4.15253
WBGene00001541	WBGene00001541	WBGene00001541	gcy-15	191648	Receptor-type guanylate cyclase gcy-15 [Source:UniProtKB/Swiss-Prot;Acc:P91550]	-0.0634662	1.06124	-0.249977	0.806678	0.928953	-6.26566	-0.0634662	-0.249977	0.806678	0.928953	-6.26566	0.873853	1.25888	1.5799	0.744383	1.36174	0.922822	1.47831	0.503569
WBGene00001542	WBGene00001542	WBGene00001542	gcy-17	191649	Receptor-type guanylate cyclase gcy-17 [Source:UniProtKB/Swiss-Prot;Acc:X5M8U1]	0.447235	-2.68857	0.759148	0.461879	0.75294	-5.05497	0.447235	0.759148	0.461879	0.75294	-5.05497	-2.78542	-1.81896	-2.96835	-2.64772	-1.43267	-2.09385	-2.43675	-2.47392
WBGene00001543	WBGene00001543	WBGene00001543	gcy-18	178237	Receptor-type guanylate cyclase gcy-18 [Source:UniProtKB/Swiss-Prot;Acc:G5EFQ0]	0.219941	0.806488	0.940211	0.364973	0.688837	-5.78348	0.219941	0.940211	0.364973	0.688837	-5.78348	0.91973	0.880757	0.387619	0.683797	0.957188	1.15199	0.423232	1.32234
WBGene00001544	WBGene00001544	WBGene00001544	gcy-19	191650	Guanylate cyclase [Source:UniProtKB/TrEMBL;Acc:A0A2K5ATR8]	0.231065	0.375921	1.02671	0.324071	0.66057	-5.58358	0.231065	1.02671	0.324071	0.66057	-5.58358	0.442402	0.213817	0.50136	0.123867	0.727591	0.206706	0.423232	0.735747
WBGene00001545	WBGene00001545	WBGene00001545	gcy-20	184797	Receptor-type guanylate cyclase gcy-20 [Source:UniProtKB/Swiss-Prot;Acc:O62179]	-0.577959	-2.27095	-0.990072	0.340969	0.673064	-4.96794	-0.577959	-0.990072	0.340969	0.673064	-4.96794	-2.78542	-1.39291	-1.27249	-1.59158	-2.8168	-2.09385	-1.67499	-2.24507
WBGene00001546	WBGene00001546	WBGene00001546	gcy-21	191651	Receptor-type guanylate cyclase gcy-21 [Source:UniProtKB/Swiss-Prot;Acc:O16715]	0.235959	1.92389	1.46897	0.166621	0.531596	-5.49009	0.235959	1.46897	0.166621	0.531596	-5.49009	1.63486	1.65802	1.97069	2.10207	1.85872	2.2641	2.09208	1.93782
WBGene00001547	WBGene00001547	WBGene00001547	gcy-22	180365	Receptor-type guanylate cyclase gcy-22 [Source:UniProtKB/Swiss-Prot;Acc:Q9XTY1]	0.31888	-0.701303	0.943682	0.363264	0.688369	-5.36656	0.31888	0.943682	0.363264	0.688369	-5.36656	-1.08711	-0.503567	-0.939927	-0.564302	-0.608023	-0.172974	-0.98315	0.022132
WBGene00001548	WBGene00001548	WBGene00001548	gcy-23	191652	Receptor-type guanylate cyclase gcy-23 [Source:UniProtKB/Swiss-Prot;Acc:G5EEE9]	-0.250068	-0.0287639	-0.914877	0.377614	0.699377	-5.57029	-0.250068	-0.914877	0.377614	0.699377	-5.57029	-0.128496	0.13072	0.0811107	0.554415	-0.176877	0.206706	0.158474	-0.566854
WBGene00001551	WBGene00001551	WBGene00001551	gcy-31	191655	Soluble guanylate cyclase gcy-31 [Source:UniProtKB/Swiss-Prot;Acc:Q86C56]	-0.0541106	-0.634606	-0.140089	0.890828	0.96335	-5.79656	-0.0541106	-0.140089	0.890828	0.96335	-5.79656	-0.383157	-0.178091	-0.0199176	-1.59158	-0.0865906	-0.83487	-0.517505	-0.705567
WBGene00001552	WBGene00001552	WBGene00001552	gcy-32	179887	Soluble guanylate cyclase gcy-32 [Source:UniProtKB/Swiss-Prot;Acc:Q6DNF7]	1.58868	-1.5788	2.83751	0.0144882	0.302595	-2.82066	1.58868	2.83751	0.0144882	0.302595	-2.82066	-1.63183	-1.66254	-1.54624	-3.46312	-1.3255	-0.380203	-0.585407	-0.216343
WBGene00001553	WBGene00001553	WBGene00001553	gcy-33	179644	Soluble guanylate cyclase gcy-33 [Source:UniProtKB/Swiss-Prot;Acc:P90895]	1.03852	-0.349266	3.31797	0.00584783	0.267253	-2.05811	1.03852	3.31797	0.00584783	0.267253	-2.05811	-0.625185	-0.838289	-0.669846	-0.893	-0.323876	0.729839	0.239203	0.226722
WBGene00001554	WBGene00001554	WBGene00001554	gcy-34	191656	Soluble guanylate cyclase gcy-34 [Source:UniProtKB/Swiss-Prot;Acc:P92006]	0.777252	-2.4177	0.948045	0.361125	0.687289	-4.97331	0.777252	0.948045	0.361125	0.687289	-4.97331	-1.63183	-1.73863	-4.15253	-1.74971	-1.54844	-0.83487	-1.67499	-2.74605
WBGene00001555	WBGene00001555	WBGene00001555	gcy-35	173202	Soluble guanylate cyclase gcy-35 [Source:UniProtKB/Swiss-Prot;Acc:O02298]	0.389483	0.268034	1.34567	0.202375	0.569995	-5.20796	0.389483	1.34567	0.202375	0.569995	-5.20796	-0.383157	0.151947	0.264138	0.520171	0.892062	-0.0350099	0.840421	0.301072
WBGene00001556	WBGene00001556	WBGene00001556	gcy-36	191657	Soluble guanylate cyclase gcy-36 [Source:UniProtKB/Swiss-Prot;Acc:Q6DNF4]	0.530268	-0.61033	1.76446	0.102125	0.460086	-4.45578	0.530268	1.76446	0.102125	0.460086	-4.45578	-0.560766	-0.537147	-0.754377	-1.31939	-0.00162286	-0.325539	-0.273956	-0.38098
WBGene00001557	WBGene00001557	WBGene00001557	gcy-37	191658	Soluble guanylate cyclase gcy-37 [Source:UniProtKB/Swiss-Prot;Acc:Q6DNF3]	0.0220978	-1.23907	0.059795	0.953267	0.984394	-5.62844	0.0220978	0.059795	0.953267	0.984394	-5.62844	-1.28106	-1.27491	-0.442441	-1.31939	-0.809954	-1.27831	-1.17906	-1.22585
WBGene00001558	WBGene00001558	WBGene00001558	gdi-1	178402	Rab GDP dissociation inhibitor [Source:UniProtKB/TrEMBL;Acc:E9P8A8]	0.142714	8.67314	2.80651	0.0153594	0.305116	-4.37733	0.142714	2.80651	0.0153594	0.305116	-4.37733	8.69142	8.51821	8.62888	8.57551	8.7338	8.79814	8.67972	8.76062
WBGene00001559	WBGene00001559	WBGene00001559	gei-1	175436	GEX Interacting protein [Source:UniProtKB/TrEMBL;Acc:Q20440]	0.0984315	4.29241	1.11887	0.284293	0.63502	-6.47815	0.0984315	1.11887	0.284293	0.63502	-6.47815	4.23239	4.24752	4.12443	4.37567	4.30912	4.23101	4.52281	4.32073
WBGene00001560	WBGene00001560	WBGene00001560	gei-3	184597	GEX Interacting protein [Source:UniProtKB/TrEMBL;Acc:Q0G834]	0.0291536	5.56334	0.305163	0.765278	0.915441	-7.29481	0.0291536	0.305163	0.765278	0.915441	-7.29481	5.47169	5.42341	5.61762	5.71478	5.78998	5.45452	5.64568	5.39919
WBGene00001561	WBGene00001561	WBGene00001561	gei-4	175195	GEX Interacting protein [Source:UniProtKB/TrEMBL;Acc:Q65CL5]	0.1173	7.80115	1.68996	0.11587	0.475226	-6.21079	0.1173	1.68996	0.11587	0.475226	-6.21079	7.80443	7.60654	7.80911	7.76205	7.8651	7.68609	7.90596	7.97209
WBGene00001562	WBGene00001562	WBGene00001562	lin-66	178354		0.167651	6.42645	2.02315	0.0650466	0.412291	-5.5563	0.167651	2.02315	0.0650466	0.412291	-5.5563	6.27454	6.27336	6.37957	6.45831	6.69812	6.33081	6.59685	6.40562
WBGene00001563	WBGene00001563	WBGene00001563	gei-6	179114	GEX Interacting protein [Source:UniProtKB/TrEMBL;Acc:O16310]	0.128026	7.30908	2.05406	0.0615627	0.407804	-5.59641	0.128026	2.05406	0.0615627	0.407804	-5.59641	7.2596	7.18723	7.24874	7.29397	7.45699	7.48526	7.28587	7.25804
WBGene00001564	WBGene00001564	WBGene00001564	icl-1	178583	Bifunctional glyoxylate cycle protein Isocitrate lyase Malate synthase [Source:UniProtKB/Swiss-Prot;Acc:Q10663]	0.359609	8.8712	6.45508	2.62219e-05	0.0203352	2.15979	0.359609	6.45508	2.62219e-05	0.0203352	2.15979	8.77988	8.62537	8.77222	8.59325	8.99597	9.1325	9.01676	9.05468
WBGene00001565	WBGene00001565	WBGene00001565	gei-8	176145	Nuclear receptor corepressor 1 [Source:UniProtKB/Swiss-Prot;Acc:P34333]	0.10423	6.3032	1.53517	0.149725	0.51247	-6.28427	0.10423	1.53517	0.149725	0.51247	-6.28427	6.28444	6.17763	6.24587	6.30898	6.47215	6.19367	6.39966	6.34924
WBGene00001566	WBGene00001566	WBGene00001566	acdh-13	177654	Acyl CoA DeHydrogenase [Source:UniProtKB/TrEMBL;Acc:H2KYN3]	0.0538018	6.13778	0.759213	0.461842	0.75294	-7.12167	0.0538018	0.759213	0.461842	0.75294	-7.12167	6.06787	6.11989	6.10827	6.15221	6.16442	6.32227	6.18846	5.98562
WBGene00001568	WBGene00001568	WBGene00001568	snpc-4	172711	snRNA-activating protein complex subunit 4 homolog [Source:UniProtKB/Swiss-Prot;Acc:P91868]	0.0928218	7.3625	1.36572	0.196164	0.561599	-6.62177	0.0928218	1.36572	0.196164	0.561599	-6.62177	7.35582	7.27435	7.34202	7.29935	7.47216	7.57779	7.31148	7.26994
WBGene00001569	WBGene00001569	WBGene00001569	meg-3	180510		0.171283	6.61362	2.06273	0.0606163	0.405298	-5.51249	0.171283	2.06273	0.0606163	0.405298	-5.51249	6.69427	6.41316	6.54455	6.47517	6.7147	6.9035	6.5732	6.59531
WBGene00001570	WBGene00001570	WBGene00001570	gei-13	176364	Gex-3-interacting protein 13 [Source:UniProtKB/Swiss-Prot;Acc:P34478]	0.643054	2.3032	3.67297	0.00300277	0.231354	-1.82239	0.643054	3.67297	0.00300277	0.231354	-1.82239	1.66211	2.00573	2.17877	2.14765	2.29639	2.78252	2.96876	2.48414
WBGene00001571	WBGene00001571	WBGene00001571	gei-14	174328	GEX Interacting protein [Source:UniProtKB/TrEMBL;Acc:Q21088]	0.0942951	6.92935	1.68625	0.116597	0.475852	-6.13747	0.0942951	1.68625	0.116597	0.475852	-6.13747	6.93773	6.84673	6.83681	6.9127	6.9492	7.04798	6.88293	7.02461
WBGene00001572	WBGene00001572	WBGene00001572	gei-15	24104769	GEX Interacting protein [Source:UniProtKB/TrEMBL;Acc:G4SI07]	0.257636	3.83264	2.67726	0.0195833	0.318946	-3.99181	0.257636	2.67726	0.0195833	0.318946	-3.99181	3.84652	3.69755	3.70897	3.5778	3.86466	4.10732	3.84605	4.04595
WBGene00001574	WBGene00001574	WBGene00001574	gei-17	172733	E3 SUMO-protein ligase gei-17 [Source:UniProtKB/Swiss-Prot;Acc:Q94361]	0.0407171	7.48124	0.776448	0.451967	0.746512	-7.25132	0.0407171	0.776448	0.451967	0.746512	-7.25132	7.51724	7.38325	7.44453	7.50731	7.53972	7.54056	7.43443	7.48555
WBGene00001575	WBGene00001575	WBGene00001575	gei-18	178357	GEX Interacting protein [Source:UniProtKB/TrEMBL;Acc:Q7K7J0]	0.0709043	-0.532228	0.205473	0.84052	0.942407	-5.81613	0.0709043	0.205473	0.84052	0.942407	-5.81613	-0.560766	-0.259829	-0.939927	-0.23698	-0.54654	0.413675	-0.656663	-0.780268
WBGene00001577	WBGene00001577	WBGene00001577	gem-4	178108	Gon-2 Extragenic Modifier [Source:UniProtKB/TrEMBL;Acc:Q22422]	0.1481	4.12608	1.32237	0.209794	0.577251	-6.20633	0.1481	1.32237	0.209794	0.577251	-6.20633	3.99319	4.01098	4.15081	4.08491	4.11111	4.50431	4.23856	3.94232
WBGene00001578	WBGene00001578	WBGene00001578	ges-1	178633	Gut esterase 1 [Source:UniProtKB/Swiss-Prot;Acc:Q04457]	0.256895	3.60873	2.25619	0.042739	0.377173	-4.68764	0.256895	2.25619	0.042739	0.377173	-4.68764	3.45299	3.38437	3.34253	3.79386	3.81575	3.58659	3.67159	3.86171
WBGene00001579	WBGene00001579	WBGene00001579	gex-2	176885	Cytoplasmic FMR1-interacting protein homolog [Source:UniProtKB/Swiss-Prot;Acc:O44518]	0.139829	6.58851	2.56449	0.024183	0.337205	-4.63817	0.139829	2.56449	0.024183	0.337205	-4.63817	6.55086	6.43335	6.56704	6.53588	6.68617	6.60726	6.6837	6.64878
WBGene00001580	WBGene00001580	WBGene00001580	gex-3	178191	Membrane-associated protein gex-3 [Source:UniProtKB/Swiss-Prot;Acc:P55163]	0.0566893	7.26865	0.96302	0.353848	0.683397	-7.06755	0.0566893	0.96302	0.353848	0.683397	-7.06755	7.27567	7.26296	7.25145	7.17073	7.33442	7.39353	7.30387	7.15968
WBGene00001581	WBGene00001581	WBGene00001581	gfi-1	179022	GEI-4 (Four) Interacting protein [Source:UniProtKB/TrEMBL;Acc:Q94246]	0.267501	6.675	3.07439	0.00926351	0.292115	-3.70547	0.267501	3.07439	0.00926351	0.292115	-3.70547	6.4548	6.43794	6.59614	6.69639	6.99806	6.7874	6.84474	6.58929
WBGene00001582	WBGene00001582	WBGene00001582	gfi-2	172825	GEI-4 (Four) Interacting protein [Source:UniProtKB/TrEMBL;Acc:Q95ZS1]	0.0902982	7.56649	1.80957	0.0945265	0.450255	-6.0101	0.0902982	1.80957	0.0945265	0.450255	-6.0101	7.56944	7.46225	7.49661	7.56382	7.62924	7.65797	7.55563	7.5995
WBGene00001583	WBGene00001583	WBGene00001583	gfi-3	181544		0.066737	5.5946	0.873145	0.399092	0.71457	-6.9515	0.066737	0.873145	0.399092	0.71457	-6.9515	5.54305	5.50043	5.64056	5.57895	5.71036	5.65302	5.72228	5.4181
WBGene00001584	WBGene00001584	WBGene00001584	nrde-4	177544		-0.00827992	7.70547	-0.138557	0.892014	0.963952	-7.57744	-0.00827992	-0.138557	0.892014	0.963952	-7.57744	7.74913	7.78369	7.69544	7.60448	7.68737	7.82415	7.60787	7.69393
WBGene00001585	WBGene00001585	WBGene00001585	gfl-1	187434	GAS41-Like [Source:UniProtKB/TrEMBL;Acc:Q21501]	-0.0192322	5.67759	-0.274804	0.787968	0.922922	-7.3211	-0.0192322	-0.274804	0.787968	0.922922	-7.3211	5.69588	5.77039	5.60389	5.66766	5.62942	5.59132	5.64197	5.82953
WBGene00001586	WBGene00001586	WBGene00001586	ggr-1	191636	Glycine receptor subunit beta-type 4 [Source:UniProtKB/Swiss-Prot;Acc:Q09453]	-0.0538466	-0.994554	-0.124455	0.902939	0.967765	-5.69353	-0.0538466	-0.124455	0.902939	0.967765	-5.69353	-1.18083	-0.47075	-1.27249	-0.639725	-0.739456	-0.689718	-0.114971	-1.87393
WBGene00001587	WBGene00001587	WBGene00001587	ggr-2	191637	GABA/Glycine Receptor family (See gbr) [Source:UniProtKB/TrEMBL;Acc:H2KYL4]	-0.252305	-0.667021	-0.738419	0.473934	0.759471	-5.53304	-0.252305	-0.738419	0.473934	0.759471	-5.53304	-0.763352	0.0425414	-0.669846	-0.639725	-1.13245	-0.272871	-0.517505	-0.634544
WBGene00001588	WBGene00001588	WBGene00001588	ggr-3	191638	GABA/Glycine Receptor family (See gbr) [Source:UniProtKB/TrEMBL;Acc:Q10052]	-0.256841	0.29033	-0.916009	0.377043	0.698696	-5.65864	-0.256841	-0.916009	0.377043	0.698696	-5.65864	0.410623	0.788888	0.387619	0.168769	0.51334	0.755422	-0.331098	0.022132
WBGene00001589	WBGene00001589	WBGene00001589	gip-1	175355	Gamma-tubulin complex component [Source:UniProtKB/TrEMBL;Acc:Q8ITY3]	0.0814903	6.32836	1.45294	0.170947	0.536337	-6.39943	0.0814903	1.45294	0.170947	0.536337	-6.39943	6.32229	6.25263	6.25333	6.32952	6.43786	6.29309	6.35281	6.39133
WBGene00001590	WBGene00001590	WBGene00001590	C45G3.3	183473		-0.121966	4.78656	-1.47536	0.164923	0.529623	-6.13596	-0.121966	-1.47536	0.164923	0.529623	-6.13596	5.02253	4.89028	4.6494	4.81937	4.76668	4.72268	4.72206	4.71676
WBGene00001591	WBGene00001591	WBGene00001591	glc-1	180086	Glutamate-gated chloride channel alpha [Source:UniProtKB/Swiss-Prot;Acc:G5EBR3]	-0.144636	4.52143	-1.53369	0.150088	0.512909	-6.00618	-0.144636	-1.53369	0.150088	0.512909	-6.00618	4.42761	4.70073	4.7019	4.54063	4.55509	4.45246	4.55471	4.25912
WBGene00001592	WBGene00001592	WBGene00001592	glc-2	172103	Glutamate-gated chloride channel subunit beta [Source:UniProtKB/Swiss-Prot;Acc:Q17328]	-0.171773	2.28353	-1.16841	0.264501	0.619729	-5.94778	-0.171773	-1.16841	0.264501	0.619729	-5.94778	2.429	2.11246	2.40997	2.66905	2.28798	2.20034	2.1765	2.08186
WBGene00001593	WBGene00001593	WBGene00001593	glc-3	178930	Glutamate-gated ChLoride channel; Glutamate-gated chloride channel subunit [Source:UniProtKB/TrEMBL;Acc:G5EEZ3]	0.844201	-1.71775	1.60418	0.133697	0.494751	-4.45788	0.844201	1.60418	0.133697	0.494751	-4.45788	-1.28106	-1.59027	-1.70543	-2.99857	-0.323876	-1.17804	-1.40582	-1.57899
WBGene00001594	WBGene00001594	WBGene00001594	glc-4	182971	Glutamate-gated ChLoride channel [Source:UniProtKB/TrEMBL;Acc:Q95QT7]	-0.0227114	1.56894	-0.113777	0.911227	0.970839	-6.43529	-0.0227114	-0.113777	0.911227	0.970839	-6.43529	1.64855	1.66542	1.4537	1.57737	1.07923	1.59613	2.08117	1.61244
WBGene00001595	WBGene00001595	WBGene00001595	gld-1	172532	Female germline-specific tumor suppressor gld-1 [Source:UniProtKB/Swiss-Prot;Acc:Q17339]	0.0629744	10.0033	1.23396	0.239976	0.60017	-6.98566	0.0629744	1.23396	0.239976	0.60017	-6.98566	10.0402	9.88107	9.99416	9.97839	10.1379	9.9822	10.0424	9.97065
WBGene00001596	WBGene00001596	WBGene00001596	gld-2	172338	Poly(A) RNA polymerase gld-2 [Source:UniProtKB/Swiss-Prot;Acc:O17087]	0.134786	7.75763	1.89333	0.0817566	0.430685	-5.89529	0.134786	1.89333	0.0817566	0.430685	-5.89529	7.68332	7.60317	7.6769	7.80823	8.01074	7.68547	7.8296	7.76584
WBGene00001597	WBGene00001597	WBGene00001597	gld-3	174174	Defective in germ line development protein 3 [Source:UniProtKB/Swiss-Prot;Acc:Q95ZK7]	0.116119	8.66346	2.37673	0.0342607	0.361863	-5.15489	0.116119	2.37673	0.0342607	0.361863	-5.15489	8.68417	8.5289	8.58574	8.62934	8.77352	8.72618	8.66564	8.71535
WBGene00001598	WBGene00001598	WBGene00001598	glh-1	172414	ATP-dependent RNA helicase glh-1 [Source:UniProtKB/Swiss-Prot;Acc:P34689]	0.0533358	9.0904	0.998059	0.337231	0.670466	-7.18001	0.0533358	0.998059	0.337231	0.670466	-7.18001	9.14841	8.9748	9.05891	9.07935	9.13014	9.06617	9.04852	9.21778
WBGene00001599	WBGene00001599	WBGene00001599	glh-2	172361	ATP-dependent RNA helicase glh-2 [Source:UniProtKB/Swiss-Prot;Acc:Q966L9]	0.142598	8.12564	2.63933	0.0210261	0.324036	-4.64239	0.142598	2.63933	0.0210261	0.324036	-4.64239	8.13555	7.96731	8.06022	8.06175	8.23576	8.10741	8.17741	8.26141
WBGene00001600	WBGene00001600	WBGene00001600	glh-3	172245	ATP-dependent RNA helicase glh-3 [Source:UniProtKB/Swiss-Prot;Acc:O01836]	0.00286986	6.60964	0.0471359	0.963152	0.988443	-7.48077	0.00286986	0.0471359	0.963152	0.988443	-7.48077	6.65413	6.58395	6.5594	6.6407	6.67854	6.67711	6.6187	6.46948
WBGene00001601	WBGene00001601	WBGene00001601	glh-4	171941	ATP-dependent RNA helicase glh-4 [Source:UniProtKB/Swiss-Prot;Acc:O76743]	0.113343	7.75649	2.31626	0.0382906	0.368195	-5.18935	0.113343	2.31626	0.0382906	0.368195	-5.18935	7.73396	7.6928	7.71768	7.65713	7.89224	7.82093	7.7731	7.76625
WBGene00001602	WBGene00001602	WBGene00001602	gln-1	180875	GLutamiNe synthetase (Glutamate-ammonia ligase) [Source:UniProtKB/TrEMBL;Acc:Q95YD1]	0.00233317	4.78853	0.0347558	0.972825	0.991716	-7.21384	0.00233317	0.0347558	0.972825	0.991716	-7.21384	4.73402	4.8656	4.80519	4.73977	4.8114	4.79076	4.79731	4.78149
WBGene00001603	WBGene00001603	WBGene00001603	gln-2	176407	Probable glutamine synthetase [Source:UniProtKB/Swiss-Prot;Acc:P34497]	-0.637361	1.891	-3.24176	0.00675226	0.273955	-2.52053	-0.637361	-3.24176	0.00675226	0.273955	-2.52053	2.47582	2.01155	2.30945	2.13639	1.39346	1.1326	1.83067	1.97236
WBGene00001604	WBGene00001604	WBGene00001604	gln-3	178452	Glutamine synthetase [Source:UniProtKB/TrEMBL;Acc:H8ESF5]	0.150798	7.36023	1.72992	0.108306	0.46537	-6.11329	0.150798	1.72992	0.108306	0.46537	-6.11329	7.42729	7.10083	7.36975	7.25806	7.43	7.23804	7.43871	7.62211
WBGene00001605	WBGene00001605	WBGene00001605	gln-4	NA		-0.669014	-1.69902	-1.45701	0.16984	0.535794	-4.62434	-0.669014	-1.45701	0.16984	0.535794	-4.62434	-1.50519	-1.06442	-1.27249	-1.0905	-1.96474	-2.51529	-1.67499	-0.942382
WBGene00001606	WBGene00001606	WBGene00001606	gln-5	178505	GLutamiNe synthetase (Glutamate-ammonia ligase) [Source:UniProtKB/TrEMBL;Acc:Q9XVU2]	0.136378	8.23415	2.35626	0.0355771	0.362833	-5.15787	0.136378	2.35626	0.0355771	0.362833	-5.15787	8.26114	8.07281	8.20593	8.13217	8.29731	8.30685	8.20044	8.39816
WBGene00001607	WBGene00001607	WBGene00001607	gln-6	177808	GLutamiNe synthetase (Glutamate-ammonia ligase) [Source:UniProtKB/TrEMBL;Acc:O02225]	0.0567936	9.53745	0.997041	0.337706	0.670909	-7.21292	0.0567936	0.997041	0.337706	0.670909	-7.21292	9.63409	9.42621	9.54656	9.43485	9.62783	9.50568	9.49738	9.62762
WBGene00001608	WBGene00001608	WBGene00001608	R07B1.8	187649		0.628577	-1.13375	1.5295	0.151113	0.513698	-4.64752	0.628577	1.5295	0.151113	0.513698	-4.64752	-1.28106	-0.606746	-2.32687	-1.20041	-0.430916	-0.622274	-0.731622	-0.780268
WBGene00001609	WBGene00001609	WBGene00001609	glp-1	176286		0.101492	8.32816	1.55162	0.145762	0.509532	-6.45265	0.101492	1.55162	0.145762	0.509532	-6.45265	8.28544	8.23895	8.265	8.32582	8.5103	8.43915	8.3821	8.18002
WBGene00001612	WBGene00001612	WBGene00001612	glr-1	176204	Glutamate receptor 1 [Source:UniProtKB/Swiss-Prot;Acc:P34299]	0.472541	-0.596992	1.65327	0.123222	0.483441	-4.60808	0.472541	1.65327	0.123222	0.483441	-4.60808	-0.999106	-0.438664	-0.589995	-0.988373	-0.224232	-0.272871	-0.331098	-0.216343
WBGene00001613	WBGene00001613	WBGene00001613	glr-2	175999	Glutamate receptor 2 [Source:UniProtKB/Swiss-Prot;Acc:Q10914]	0.216703	0.451992	0.748609	0.467984	0.756377	-5.84214	0.216703	0.748609	0.467984	0.756377	-5.84214	-0.175958	0.93074	0.0811107	0.554415	0.650927	1.0728	0.555225	0.301072
WBGene00001614	WBGene00001614	WBGene00001614	glr-3	172449	GLutamate Receptor family (AMPA) [Source:UniProtKB/TrEMBL;Acc:Q21415]	0.65046	-2.30123	1.17975	0.260125	0.615567	-4.80939	0.65046	1.17975	0.260125	0.615567	-4.80939	-3.11478	-2.19421	-1.54624	-2.12995	-1.3255	-1.50251	-2.20545	-2.0476
WBGene00001615	WBGene00001615	WBGene00001615	glr-4	174258	GLutamate Receptor family (AMPA) [Source:UniProtKB/TrEMBL;Acc:Q17697]	0.0356459	2.31096	0.286894	0.778906	0.91919	-6.60168	0.0356459	0.286894	0.778906	0.91919	-6.60168	2.20647	2.2517	2.38054	2.40388	2.32957	2.19099	2.49689	2.32397
WBGene00001616	WBGene00001616	WBGene00001616	glr-5	179251	GLutamate Receptor family (AMPA) [Source:UniProtKB/TrEMBL;Acc:O01623]	0.292366	1.35494	1.39061	0.188671	0.55354	-5.4405	0.292366	1.39061	0.188671	0.55354	-5.4405	1.37978	1.55023	1.09152	0.773747	1.24489	1.78186	1.76403	1.44218
WBGene00001617	WBGene00001617	WBGene00001617	glr-6	180955	GLutamate Receptor family (AMPA) [Source:UniProtKB/TrEMBL;Acc:Q8MXV8]	0.0577315	2.71789	0.397313	0.697856	0.886012	-6.66797	0.0577315	0.397313	0.697856	0.886012	-6.66797	2.59371	2.54837	2.71516	2.98372	2.74056	2.44793	3.02107	2.76591
WBGene00001618	WBGene00001618	WBGene00001618	glr-7	180547	GLutamate Receptor family (AMPA) [Source:UniProtKB/TrEMBL;Acc:Q18591]	-0.269277	-1.77003	-0.430362	0.674279	0.87397	-5.40432	-0.269277	-0.430362	0.674279	0.87397	-5.40432	-1.18083	-1.27491	-2.08873	-1.31939	-1.13245	-0.272871	-2.00616	-3.08173
WBGene00001619	WBGene00001619	WBGene00001619	glr-8	180924	GLutamate Receptor family (AMPA) [Source:UniProtKB/TrEMBL;Acc:Q19693]	1.43131	-2.61235	1.9134	0.0789403	0.427547	-4.031	1.43131	1.9134	0.0789403	0.427547	-4.031	-4.15253	-2.19421	-1.88439	-2.36573	-1.96474	-1.27831	-1.53413	-1.87393
WBGene00001620	WBGene00001620	WBGene00001620	glt-1	180641	Excitatory amino acid transporter [Source:UniProtKB/Swiss-Prot;Acc:Q10901]	0.0455867	5.68365	0.625214	0.543107	0.801936	-7.15556	0.0455867	0.625214	0.543107	0.801936	-7.15556	5.70901	5.49525	5.69537	5.7732	5.66072	5.67497	5.78832	5.68169
WBGene00001621	WBGene00001621	WBGene00001621	glt-3	177882	Putative sodium-dependent excitatory amino acid transporter glt-3 [Source:UniProtKB/Swiss-Prot;Acc:Q21353]	0.269697	1.49347	1.5285	0.15136	0.51405	-5.29765	0.269697	1.5285	0.15136	0.51405	-5.29765	1.4282	1.49315	1.39604	1.15472	1.29613	1.79426	1.66522	1.89044
WBGene00001622	WBGene00001622	WBGene00001622	glt-4	188744	Putative sodium-dependent excitatory amino acid transporter glt-4 [Source:UniProtKB/Swiss-Prot;Acc:Q22682]	0.0891625	2.93359	0.692942	0.501053	0.776486	-6.55512	0.0891625	0.692942	0.501053	0.776486	-6.55512	3.13096	2.80775	2.87142	2.80326	3.10386	3.17262	2.90214	2.73942
WBGene00001623	WBGene00001623	WBGene00001623	glt-5	174530	Amino acid transporter [Source:UniProtKB/TrEMBL;Acc:O18210]	0.289283	2.01462	1.66082	0.121678	0.482178	-5.24886	0.289283	1.66082	0.121678	0.482178	-5.24886	2.08086	1.89678	2.02242	1.52653	1.88127	2.27299	2.04794	2.50788
WBGene00001624	WBGene00001624	WBGene00001624	glt-6	187623	Putative sodium-dependent excitatory amino acid transporter glt-6 [Source:UniProtKB/Swiss-Prot;Acc:Q21751]	-0.028683	1.22178	-0.152297	0.88139	0.959599	-6.33196	-0.028683	-0.152297	0.88139	0.959599	-6.33196	1.08991	1.31642	1.09152	1.52653	1.03969	1.09301	1.22439	1.59777
WBGene00001625	WBGene00001625	WBGene00001625	glt-7	176880	Amino acid transporter [Source:UniProtKB/TrEMBL;Acc:Q9UAY8]	-0.840567	-0.721344	-2.41153	0.0321293	0.356289	-3.48015	-0.840567	-2.41153	0.0321293	0.356289	-3.48015	-0.328501	0.109175	-0.186107	-0.639725	-1.3255	-0.622274	-1.40582	-0.566854
WBGene00001626	WBGene00001626	WBGene00001626	gly-1	174679	GLY-1; GLYcosylation related [Source:UniProtKB/TrEMBL;Acc:G5ECK8]	-0.533144	-2.48377	-0.948589	0.360858	0.68709	-4.96256	-0.533144	-0.948589	0.360858	0.68709	-4.96256	-1.63183	-2.19421	-2.32687	-1.59158	-3.14102	-2.09385	-2.43675	-1.87393
WBGene00001627	WBGene00001627	WBGene00001627	gly-2	172360	Alpha-1,6-mannosylglycoprotein 6-beta-N-acetylglucosaminyltransferase [Source:UniProtKB/Swiss-Prot;Acc:Q9NDH7]	-0.113726	3.80082	-0.957538	0.356499	0.684495	-6.53785	-0.113726	-0.957538	0.356499	0.684495	-6.53785	3.97158	4.01243	3.86232	3.55261	3.75599	3.79523	3.93962	3.55111
WBGene00001628	WBGene00001628	WBGene00001628	gly-3	176112	Polypeptide N-acetylgalactosaminyltransferase 3 [Source:UniProtKB/Swiss-Prot;Acc:P34678]	0.0197219	7.17082	0.363325	0.722449	0.897696	-7.46943	0.0197219	0.363325	0.722449	0.897696	-7.46943	7.15769	7.15589	7.15226	7.1807	7.1999	7.24737	7.21995	7.05615
WBGene00001629	WBGene00001629	WBGene00001629	gly-4	180302	Polypeptide N-acetylgalactosaminyltransferase 4 [Source:UniProtKB/Swiss-Prot;Acc:Q8I136]	-0.0163917	5.85936	-0.269902	0.791652	0.924154	-7.34839	-0.0163917	-0.269902	0.791652	0.924154	-7.34839	5.83482	5.85007	5.9191	5.87663	5.96577	5.82144	5.8223	5.79296
WBGene00001630	WBGene00001630	WBGene00001630	gly-5	176736	Polypeptide N-acetylgalactosaminyltransferase 5 [Source:UniProtKB/Swiss-Prot;Acc:Q95ZJ1]	0.0850931	6.58016	1.59574	0.135575	0.497419	-6.23153	0.0850931	1.59574	0.135575	0.497419	-6.23153	6.49607	6.5101	6.52899	6.62215	6.57903	6.6607	6.622	6.62727
WBGene00001631	WBGene00001631	WBGene00001631	gly-6	175558	Probable N-acetylgalactosaminyltransferase 6 [Source:UniProtKB/Swiss-Prot;Acc:O61394]	-0.0454191	5.12103	-0.579549	0.572545	0.817405	-7.09538	-0.0454191	-0.579549	0.572545	0.817405	-7.09538	5.04599	5.3258	5.12062	5.05885	5.12774	5.15147	5.1066	5.04485
WBGene00001632	WBGene00001632	WBGene00001632	gly-7	178661	Probable N-acetylgalactosaminyltransferase 7 [Source:UniProtKB/Swiss-Prot;Acc:O61397]	0.0686505	7.28141	1.36337	0.196885	0.562561	-6.61744	0.0686505	1.36337	0.196885	0.562561	-6.61744	7.23797	7.25868	7.26493	7.22854	7.40323	7.28299	7.25859	7.31941
WBGene00001633	WBGene00001633	WBGene00001633	gly-8	176595	Probable N-acetylgalactosaminyltransferase 8 [Source:UniProtKB/Swiss-Prot;Acc:O45293]	-0.000577432	3.91221	-0.00665521	0.994795	0.999186	-7.03725	-0.000577432	-0.00665521	0.994795	0.999186	-7.03725	4.0092	3.94866	3.91116	3.78307	3.96042	3.79831	3.93053	3.98805
WBGene00001635	WBGene00001635	WBGene00001635	gly-10	178343	Putative polypeptide N-acetylgalactosaminyltransferase 10 [Source:UniProtKB/Swiss-Prot;Acc:O45947]	0.095307	7.09425	1.52939	0.151139	0.513698	-6.37855	0.095307	1.52939	0.151139	0.513698	-6.37855	7.14597	6.98307	7.0438	7.02113	7.12157	7.2499	7.01347	7.1786
WBGene00001636	WBGene00001636	WBGene00001636	gly-11	176647	Putative polypeptide N-acetylgalactosaminyltransferase 11 [Source:UniProtKB/Swiss-Prot;Acc:Q7K755]	-0.009003	3.46141	-0.0918689	0.928262	0.977498	-6.92974	-0.009003	-0.0918689	0.928262	0.977498	-6.92974	3.32671	3.42417	3.58543	3.57363	3.42869	3.57945	3.43075	3.38585
WBGene00001637	WBGene00001637	WBGene00001637	gly-12	181005	GLYcosylation related [Source:UniProtKB/TrEMBL;Acc:Q8MQ38]	0.0561436	3.30121	0.423675	0.679022	0.876336	-6.80123	0.0561436	0.423675	0.679022	0.876336	-6.80123	3.15514	3.16961	3.46442	3.37719	3.39775	3.56867	3.34671	2.97907
WBGene00001638	WBGene00001638	WBGene00001638	gly-13	181160	Putative alpha-1,3-mannosyl-glycoprotein 2-beta-N-acetylglucosaminyltransferase [Source:UniProtKB/Swiss-Prot;Acc:Q11068]	-0.0650929	4.76667	-0.900433	0.384956	0.705328	-6.78801	-0.0650929	-0.900433	0.384956	0.705328	-6.78801	4.81211	4.79736	4.81072	4.78913	4.78024	4.77208	4.58205	4.80723
WBGene00001639	WBGene00001639	WBGene00001639	gly-14	175453	GLYcosylation related; UDP-N-acetylglucosamine:a-3-D-mannoside b-1,2-N-acetylglucosaminyltransferase I [Source:UniProtKB/TrEMBL;Acc:G5EFK6]	0.0472903	1.66036	0.298716	0.770078	0.916321	-6.4207	0.0472903	0.298716	0.770078	0.916321	-6.4207	1.76623	1.41629	1.71179	1.82188	1.70289	1.8428	1.57479	1.59777
WBGene00001643	WBGene00001643	WBGene00001643	gly-18	172446	GLYcosylation related [Source:UniProtKB/TrEMBL;Acc:Q19730]	0.000403773	-1.26001	0.00085843	0.999329	0.999842	-5.62321	0.000403773	0.00085843	0.999329	0.999842	-5.62321	-1.92431	-1.39291	-0.589995	-0.296771	-0.739456	-0.996277	-1.07778	-1.87393
WBGene00001644	WBGene00001644	WBGene00001644	gly-19	172447	GLY-19; GLYcosylation related [Source:UniProtKB/TrEMBL;Acc:G5EBK7]	0.118973	2.36937	0.712211	0.489451	0.768709	-6.39714	0.118973	0.712211	0.489451	0.768709	-6.39714	2.16897	2.67475	2.34035	1.99394	2.59128	2.53174	2.55323	2.19342
WBGene00001645	WBGene00001645	WBGene00001645	gly-20	179562	GLYcosylation related [Source:UniProtKB/TrEMBL;Acc:O17560]	0.0195838	7.49215	0.382413	0.708596	0.890689	-7.49109	0.0195838	0.382413	0.708596	0.890689	-7.49109	7.53945	7.52512	7.486	7.37525	7.52346	7.50519	7.49039	7.49499
WBGene00001646	WBGene00001646	WBGene00001646	gna-1	179437	Glucosamine 6-phosphate N-acetyltransferase [Source:UniProtKB/Swiss-Prot;Acc:Q17427]	-0.116467	2.06475	-0.70198	0.495591	0.773184	-6.32202	-0.116467	-0.70198	0.495591	0.773184	-6.32202	1.75362	2.33758	2.08457	2.31679	2.04999	1.92401	2.27552	1.89044
WBGene00001647	WBGene00001647	WBGene00001647	gna-2	172533	Glucosamine phosphate N-Acetyl transferase; Phosphoglucosamine acetyltransferase [Source:UniProtKB/TrEMBL;Acc:G5EC27]	0.0259653	7.44683	0.409653	0.689013	0.881483	-7.47564	0.0259653	0.409653	0.689013	0.881483	-7.47564	7.51537	7.50914	7.4149	7.28953	7.49152	7.53226	7.35061	7.47405
WBGene00001648	WBGene00001648	WBGene00001648	goa-1	172505	Guanine nucleotide-binding protein G(o) subunit alpha [Source:UniProtKB/Swiss-Prot;Acc:P51875]	0.0426199	7.3818	0.580189	0.572126	0.81717	-7.38072	0.0426199	0.580189	0.572126	0.81717	-7.38072	7.25932	7.2754	7.30171	7.61744	7.41897	7.39098	7.3923	7.40118
WBGene00001649	WBGene00001649	WBGene00001649	gob-1	181637	Trehalose-phosphatase [Source:UniProtKB/Swiss-Prot;Acc:Q9XTQ5]	0.00506041	5.81158	0.0758663	0.94073	0.980945	-7.37775	0.00506041	0.0758663	0.94073	0.980945	-7.37775	5.78379	5.79125	5.89849	5.7732	5.92498	5.80928	5.8402	5.67995
WBGene00001650	WBGene00001650	WBGene00001650	gon-1	177850	A disintegrin and metalloproteinase with thrombospondin motifs gon-1 [Source:UniProtKB/Swiss-Prot;Acc:Q19791]	0.0221508	4.44735	0.232032	0.820278	0.934892	-7.12014	0.0221508	0.232032	0.820278	0.934892	-7.12014	4.4036	4.39391	4.37629	4.59922	4.6269	4.51371	4.46104	4.22611
WBGene00001651	WBGene00001651	WBGene00001651	gon-2	172646	Transient receptor potential channel [Source:UniProtKB/Swiss-Prot;Acc:Q93971]	0.191501	6.01693	2.88641	0.0132119	0.299586	-3.97929	0.191501	2.88641	0.0132119	0.299586	-3.97929	5.87758	5.85453	5.96113	6.00908	6.23725	6.06275	6.12082	6.01974
WBGene00001653	WBGene00001653	WBGene00001653	gon-4	177899		0.133337	7.70085	2.27431	0.0413479	0.375669	-5.25757	0.133337	2.27431	0.0413479	0.375669	-5.25757	7.70416	7.60822	7.6037	7.62376	7.75704	7.91403	7.72551	7.67265
WBGene00001660	WBGene00001660	WBGene00001660	gop-1	175721		0.0638638	5.74565	0.865316	0.403212	0.717501	-6.98046	0.0638638	0.865316	0.403212	0.717501	-6.98046	5.71471	5.79421	5.65906	5.67934	5.79296	5.92088	5.81079	5.60213
WBGene00001661	WBGene00001661	WBGene00001661	gop-2	175722	GPN-loop GTPase 1 [Source:UniProtKB/Swiss-Prot;Acc:P46577]	-0.0342752	6.48084	-0.399046	0.696612	0.885524	-7.38187	-0.0342752	-0.399046	0.696612	0.885524	-7.38187	6.41481	6.70648	6.48588	6.36432	6.39981	6.65604	6.37196	6.45275
WBGene00001662	WBGene00001662	WBGene00001662	gop-3	175723	SAM50-like protein gop-3 [Source:UniProtKB/Swiss-Prot;Acc:P46576]	-0.0113574	6.89511	-0.201323	0.843694	0.943836	-7.49105	-0.0113574	-0.201323	0.843694	0.943836	-7.49105	6.91915	6.97025	6.90687	6.80082	6.83869	6.94821	6.84756	6.93332
WBGene00001663	WBGene00001663	WBGene00001663	gpa-1	179546	Guanine nucleotide-binding protein alpha-1 subunit [Source:UniProtKB/Swiss-Prot;Acc:P28051]	-0.0752764	1.57848	-0.442109	0.665984	0.869938	-6.34161	-0.0752764	-0.442109	0.665984	0.869938	-6.34161	1.80341	1.50969	1.52716	1.73497	1.59789	1.22705	1.55915	1.82895
WBGene00001664	WBGene00001664	WBGene00001664	gpa-2	179219	Guanine nucleotide-binding protein alpha-2 subunit [Source:UniProtKB/Swiss-Prot;Acc:P22454]	0.120531	-0.26475	0.423758	0.678963	0.876336	-5.82616	0.120531	0.423758	0.678963	0.876336	-5.82616	-0.625185	-0.0758467	-0.246048	-0.124354	-0.273194	-0.496168	0.315654	-0.0225133
WBGene00001665	WBGene00001665	WBGene00001665	gpa-3	179319	Guanine nucleotide-binding protein alpha-3 subunit [Source:UniProtKB/Swiss-Prot;Acc:P28052]	0.424123	0.166728	1.407	0.18387	0.549853	-5.10713	0.424123	1.407	0.18387	0.549853	-5.10713	-0.763352	0.13072	0.426538	0.295654	0.624439	-0.0350099	0.388256	0.708688
WBGene00001666	WBGene00001666	WBGene00001666	gpa-4	176865	Guanine nucleotide-binding protein alpha-4 subunit [Source:UniProtKB/Swiss-Prot;Acc:Q9BIG5]	0.0167898	1.59451	0.108304	0.915479	0.972629	-6.4432	0.0167898	0.108304	0.915479	0.972629	-6.4432	1.66211	1.65058	1.69595	1.40042	1.72798	1.66524	1.73648	1.37493
WBGene00001667	WBGene00001667	WBGene00001667	gpa-5	180527	Guanine nucleotide-binding protein alpha-5 subunit [Source:UniProtKB/Swiss-Prot;Acc:Q20701]	0.588086	-1.88414	1.04561	0.315594	0.656409	-4.99753	0.588086	1.04561	0.315594	0.656409	-4.99753	-3.11478	-1.81896	-1.70543	-0.803543	-1.3255	-1.6292	-1.83109	-0.942382
WBGene00001668	WBGene00001668	WBGene00001668	gpa-6	181442	Guanine nucleotide-binding protein alpha-6 subunit [Source:UniProtKB/Swiss-Prot;Acc:Q93743]	-0.130588	-2.70366	-0.163723	0.872574	0.955941	-5.2683	-0.130588	-0.163723	0.872574	0.955941	-5.2683	-2.78542	-1.66254	-2.61225	-2.36573	-3.55988	-1.27831	-0.98315	-3.08173
WBGene00001669	WBGene00001669	WBGene00001669	gpa-7	177931	Guanine nucleotide-binding protein alpha-7 subunit [Source:UniProtKB/Swiss-Prot;Acc:Q21917]	0.0400161	2.66824	0.254186	0.803496	0.928257	-6.70461	0.0400161	0.254186	0.803496	0.928257	-6.70461	2.69613	2.72519	2.72299	2.46816	2.80095	2.9246	2.87081	2.21281
WBGene00001670	WBGene00001670	WBGene00001670	gpa-8	179731	Guanine nucleotide-binding protein alpha-8 subunit [Source:UniProtKB/Swiss-Prot;Acc:Q20907]	-0.90854	-2.02649	-1.87643	0.0842001	0.433011	-4.09838	-0.90854	-1.87643	0.0842001	0.433011	-4.09838	-1.77067	-1.16583	-1.40288	-1.31939	-1.67431	-2.51529	-2.71234	-1.71894
WBGene00001671	WBGene00001671	WBGene00001671	gpa-9	191659	Guanine nucleotide-binding protein alpha-9 subunit [Source:UniProtKB/Swiss-Prot;Acc:Q20910]	-0.198081	0.667023	-0.854573	0.408912	0.72114	-5.81667	-0.198081	-0.854573	0.408912	0.72114	-5.81667	0.850356	0.97905	0.572492	0.714408	0.727591	0.313899	1.1428	0.336857
WBGene00001672	WBGene00001672	WBGene00001672	gpa-10	179075	Guanine nucleotide-binding protein alpha-10 subunit [Source:UniProtKB/Swiss-Prot;Acc:Q9BIG4]	0.422937	-1.59057	0.665322	0.517966	0.786636	-5.33636	0.422937	0.665322	0.517966	0.786636	-5.33636	-2.29155	-0.969674	-1.70543	-1.59158	-0.224232	-0.622274	-0.98315	-2.74605
WBGene00001673	WBGene00001673	WBGene00001673	gpa-11	173759	Guanine nucleotide-binding protein alpha-11 subunit [Source:UniProtKB/Swiss-Prot;Acc:O76584]	-0.10607	-1.45469	-0.286572	0.779148	0.919284	-5.5314	-0.10607	-0.286572	0.779148	0.919284	-5.5314	-1.28106	-1.45574	-1.15291	-0.988373	-1.43267	-1.0843	-1.53413	-1.45143
WBGene00001674	WBGene00001674	WBGene00001674	gpa-12	181157	Guanine nucleotide-binding protein alpha-12 subunit [Source:UniProtKB/Swiss-Prot;Acc:Q19572]	-0.035538	2.4749	-0.281302	0.783094	0.920581	-6.64641	-0.035538	-0.281302	0.783094	0.920581	-6.64641	2.339	2.70737	2.40023	2.50364	2.40931	2.56829	2.50507	2.45187
WBGene00001675	WBGene00001675	WBGene00001675	gpa-13	179746	Guanine nucleotide-binding protein alpha-13 subunit [Source:UniProtKB/Swiss-Prot;Acc:Q9XTB2]	0.0360099	-0.937814	0.0793882	0.937984	0.980385	-5.71254	0.0360099	0.0793882	0.937984	0.980385	-5.71254	-0.328501	-1.45574	-0.373963	-0.893	-1.04482	0.169129	-1.28799	-1.33424
WBGene00001676	WBGene00001676	WBGene00001676	gpa-14	172269	Guanine nucleotide-binding protein alpha-14 subunit [Source:UniProtKB/Swiss-Prot;Acc:Q9BIG2]	0.059128	-0.856137	0.161506	0.874283	0.956565	-5.72919	0.059128	0.161506	0.874283	0.956565	-5.72919	-0.560766	-0.571527	-0.442441	-1.59158	-0.608023	-0.325539	-1.17906	-0.705567
WBGene00001677	WBGene00001677	WBGene00001677	gpa-15	172645	Guanine nucleotide-binding protein alpha-15 subunit [Source:UniProtKB/Swiss-Prot;Acc:P91907]	-0.515504	0.0553641	-1.6985	0.114215	0.472819	-4.68979	-0.515504	-1.6985	0.114215	0.472819	-4.68979	-0.328501	0.569801	0.606785	0.554415	-0.0434813	-0.557844	0.277935	-0.16539
WBGene00001678	WBGene00001678	WBGene00001678	gpa-16	171675	Guanine nucleotide-binding protein alpha-16 subunit [Source:UniProtKB/Swiss-Prot;Acc:Q9N2V6]	0.0501573	6.27548	0.79832	0.43963	0.739967	-7.10784	0.0501573	0.79832	0.43963	0.739967	-7.10784	6.27289	6.21845	6.21077	6.30584	6.37271	6.19542	6.39857	6.23535
WBGene00001679	WBGene00001679	WBGene00001679	gpb-1	174803	Guanine nucleotide-binding protein subunit beta-1 [Source:UniProtKB/Swiss-Prot;Acc:P17343]	0.0499571	7.5755	0.511232	0.618123	0.841698	-7.43736	0.0499571	0.511232	0.618123	0.841698	-7.43736	7.46742	7.46159	7.60105	7.683	7.75856	7.26584	7.7325	7.63654
WBGene00001680	WBGene00001680	WBGene00001680	gpb-2	172483	Guanine nucleotide-binding protein subunit beta-2 [Source:UniProtKB/Swiss-Prot;Acc:Q20636]	0.0400355	4.02108	0.34622	0.734951	0.903042	-6.99727	0.0400355	0.34622	0.734951	0.903042	-6.99727	3.91324	4.23514	3.99123	3.82575	4.15803	4.13682	4.14214	3.79574
WBGene00001681	WBGene00001681	WBGene00001681	gpc-1	181424	Guanine nucleotide-binding protein subunit gamma [Source:UniProtKB/Swiss-Prot;Acc:P54406]	-0.585785	-1.17629	-0.801184	0.438031	0.739334	-5.33711	-0.585785	-0.801184	0.438031	0.739334	-5.33711	-0.383157	-1.3327	-0.514332	-0.639725	-0.430916	-3.54119	-0.810691	-0.116175
WBGene00001682	WBGene00001682	WBGene00001682	gpc-2	172396	G Protein, Gamma subunit; Heterotrimeric G protein gamma subunit 2 [Source:UniProtKB/TrEMBL;Acc:G5ECT6]	-0.709419	4.66759	-1.94366	0.0748597	0.424319	-5.41088	-0.709419	-1.94366	0.0748597	0.424319	-5.41088	4.78448	5.1739	4.97725	5.12158	4.67447	2.71892	4.80064	5.11222
WBGene00001683	WBGene00001683	WBGene00001683	gpd-1	174603	Glyceraldehyde-3-phosphate dehydrogenase 1 [Source:UniProtKB/Swiss-Prot;Acc:P04970]	0.0257059	8.29901	0.370083	0.717532	0.895242	-7.56286	0.0257059	0.370083	0.717532	0.895242	-7.56286	8.34313	8.21936	8.28566	8.30146	8.30476	8.14419	8.28085	8.51418
WBGene00001684	WBGene00001684	WBGene00001684	gpd-2	3565504	Glyceraldehyde-3-phosphate dehydrogenase 2 [Source:UniProtKB/Swiss-Prot;Acc:P17329]	0.0975707	7.15721	1.41365	0.18195	0.548476	-6.54076	0.0975707	1.41365	0.18195	0.548476	-6.54076	7.21889	6.96426	7.19445	7.07188	7.19934	7.3215	7.18057	7.11014
WBGene00001685	WBGene00001685	WBGene00001685	gpd-3	180601	Glyceraldehyde-3-phosphate dehydrogenase 3 [Source:UniProtKB/Swiss-Prot;Acc:P17330]	0.128013	7.96328	1.93345	0.0762135	0.427131	-5.84829	0.128013	1.93345	0.0762135	0.427131	-5.84829	8.00447	7.72547	7.94641	7.9365	8.01807	8.02007	7.93862	8.11854
WBGene00001686	WBGene00001686	WBGene00001686	gpd-4	174578	Glyceraldehyde-3-phosphate dehydrogenase 4 [Source:UniProtKB/Swiss-Prot;Acc:P17331]	0.126497	7.69398	1.92995	0.076683	0.427204	-5.83168	0.126497	1.92995	0.076683	0.427204	-5.83168	7.73777	7.47138	7.67866	7.64899	7.64908	7.79129	7.75068	7.8263
WBGene00001687	WBGene00001687	WBGene00001687	gpn-1	181658	GlyPicaN [Source:UniProtKB/TrEMBL;Acc:G5EGU4]	0.0363157	1.40161	0.139235	0.891489	0.96353	-6.38522	0.0363157	0.139235	0.891489	0.96353	-6.38522	1.37978	1.41629	1.01697	1.80775	1.70289	1.41536	1.97909	0.681111
WBGene00001688	WBGene00001688	WBGene00001688	gpr-1	176210	G-protein regulator 1 [Source:UniProtKB/Swiss-Prot;Acc:Q95QJ7]	-0.0135696	5.19821	-0.191331	0.851348	0.947172	-7.26691	-0.0135696	-0.191331	0.851348	0.947172	-7.26691	5.25728	5.08012	5.20698	5.30247	5.14648	5.13817	5.22902	5.2382
WBGene00001689	WBGene00001689	WBGene00001689	gpr-2	176318	G-protein regulator 2 [Source:UniProtKB/Swiss-Prot;Acc:Q03569]	0.0106878	5.7587	0.130531	0.898229	0.96614	-7.36418	0.0106878	0.130531	0.898229	0.96614	-7.36418	5.82882	5.66266	5.72494	5.81705	5.79444	5.86028	5.52508	5.86519
WBGene00001690	WBGene00001690	WBGene00001690	grd-1	181300	GRounDhog (Hedgehog-like family) [Source:UniProtKB/TrEMBL;Acc:Q7YXC8]	0.0164753	0.774018	0.0778251	0.939203	0.980385	-6.21385	0.0164753	0.0778251	0.939203	0.980385	-6.21385	0.80218	1.11497	0.347622	0.802526	0.702486	0.945227	0.940386	0.814007
WBGene00001691	WBGene00001691	WBGene00001691	grd-2	180349	GRounDhog (Hedgehog-like family) [Source:UniProtKB/TrEMBL;Acc:Q9XV14]	-0.0326031	-1.96383	-0.0634356	0.950426	0.983774	-5.43916	-0.0326031	-0.0634356	0.950426	0.983774	-5.43916	-2.29155	-1.90402	-0.939927	-1.59158	-1.22575	-2.51529	-1.67499	-1.71894
WBGene00001692	WBGene00001692	WBGene00001692	grd-3	177109	GRounDhog (Hedgehog-like family) [Source:UniProtKB/TrEMBL;Acc:Q9TYW7]	-0.0657374	4.79151	-0.660329	0.521059	0.788179	-6.98417	-0.0657374	-0.660329	0.521059	0.788179	-6.98417	4.91763	4.59232	4.8772	4.96332	4.70955	4.62718	4.7343	4.928
WBGene00001693	WBGene00001693	WBGene00001693	grd-4	24104827	GRounDhog (Hedgehog-like family) [Source:UniProtKB/TrEMBL;Acc:O02154]	-0.381396	0.917644	-1.83515	0.0904473	0.442167	-4.70769	-0.381396	-1.83515	0.0904473	0.442167	-4.70769	0.777476	1.40749	1.33598	0.93839	0.702486	0.703795	0.840421	0.88824
WBGene00001694	WBGene00001694	WBGene00001694	grd-5	179244	GRounDhog (Hedgehog-like family) [Source:UniProtKB/TrEMBL;Acc:O16462]	-0.492294	4.44104	-2.88104	0.0133465	0.299586	-3.73271	-0.492294	-2.88104	0.0133465	0.299586	-3.73271	4.54387	4.56983	4.75256	4.91472	4.29659	3.56505	4.58784	4.32073
WBGene00001695	WBGene00001695	WBGene00001695	grd-6	24104900	GRounDhog (Hedgehog-like family) [Source:UniProtKB/TrEMBL;Acc:Q22551]	-0.32551	0.957299	-1.01502	0.329393	0.665257	-5.75013	-0.32551	-1.01502	0.329393	0.665257	-5.75013	1.70204	1.27832	1.11553	0.37444	0.0786178	0.780558	1.30161	1.28619
WBGene00001696	WBGene00001696	WBGene00001696	grd-7	191661	GRounDhog (Hedgehog-like family) [Source:UniProtKB/TrEMBL;Acc:Q3Y407]	-0.189166	-3.74356	-0.211762	0.835716	0.940745	-5.0816	-0.189166	-0.211762	0.835716	0.940745	-5.0816	-3.54229	-2.86385	-3.44221	-2.12995	-3.14102	-2.09385	-2.71234	-4.15253
WBGene00001698	WBGene00001698	WBGene00001698	grd-9	191663	GRounDhog (Hedgehog-like family) [Source:UniProtKB/TrEMBL;Acc:O01465]	0.332446	-2.96797	0.477615	0.64119	0.854839	-5.14072	0.332446	0.477615	0.64119	0.854839	-5.14072	-3.54229	-2.55786	-1.70543	-2.64772	-2.8168	-2.09385	-3.05332	-1.71894
WBGene00001699	WBGene00001699	WBGene00001699	grd-10	184239	GRounDhog (Hedgehog-like family) [Source:UniProtKB/TrEMBL;Acc:O44471]	-0.790141	0.675627	-2.65533	0.020405	0.320776	-3.31149	-0.790141	-2.65533	0.020405	0.320776	-3.31149	0.850356	1.18872	0.991239	1.32308	0.541927	-0.437021	1.20442	0.065437
WBGene00001700	WBGene00001700	WBGene00001700	grd-11	186880	GRounDhog (Hedgehog-like family) [Source:UniProtKB/TrEMBL;Acc:Q9XUV2]	0.406665	-0.507271	1.10794	0.288807	0.63897	-5.26599	0.406665	1.10794	0.288807	0.63897	-5.26599	0.0471281	-1.01627	-1.15291	-0.179568	-0.176877	-0.689718	-0.452656	0.264376
WBGene00001701	WBGene00001701	WBGene00001701	grd-12	184079	GRounDhog (Hedgehog-like family) [Source:UniProtKB/TrEMBL;Acc:Q19120]	0.794264	-2.57631	1.31241	0.213034	0.57907	-4.65245	0.794264	1.31241	0.213034	0.57907	-4.65245	-2.51745	-2.42619	-1.70543	-3.46312	-1.96474	-1.9218	-1.28799	-2.47392
WBGene00001702	WBGene00001702	WBGene00001702	grd-13	3565619	GRounDhog (Hedgehog-like family) [Source:UniProtKB/TrEMBL;Acc:Q7Z2A9]	-0.420952	0.58924	-1.64958	0.123985	0.484631	-4.89069	-0.420952	-1.64958	0.123985	0.484631	-4.89069	0.826469	0.880757	0.85522	0.744383	0.702486	-0.222058	0.987886	0.264376
WBGene00001703	WBGene00001703	WBGene00001703	grd-14	187934	GRounDhog (Hedgehog-like family) [Source:UniProtKB/TrEMBL;Acc:O02153]	-0.358038	2.62342	-2.02235	0.0651393	0.412291	-4.84289	-0.358038	-2.02235	0.0651393	0.412291	-4.84289	2.99292	2.83097	2.94027	2.45915	2.36999	2.153	2.341	2.97907
WBGene00001704	WBGene00001704	WBGene00001704	grd-15	3565288	GRounDhog (Hedgehog-like family) [Source:UniProtKB/TrEMBL;Acc:Q7YXB4]	0.801203	-2.82409	1.20217	0.251639	0.607882	-4.72038	0.801203	1.20217	0.251639	0.607882	-4.72038	-3.54229	-2.86385	-1.88439	-2.36573	-2.8168	-2.09385	-1.40582	-2.24507
WBGene00001705	WBGene00001705	WBGene00001705	grd-16	190533	GRounDhog (Hedgehog-like family) [Source:UniProtKB/TrEMBL;Acc:Q9N2Z2]	-0.113033	-1.97831	-0.152837	0.880973	0.959515	-5.42788	-0.113033	-0.152837	0.880973	0.959515	-5.42788	-3.11478	-1.16583	-1.54624	-0.988373	-2.55224	-2.78347	-0.452656	-1.03083
WBGene00001707	WBGene00001707	WBGene00001707	grh-1	190048	GRainyHead (Drosophila transcription factor) homolog; Grainyhead transcription factor [Source:UniProtKB/TrEMBL;Acc:G5EDF0]	-0.0886604	2.00192	-0.538297	0.599852	0.831396	-6.40903	-0.0886604	-0.538297	0.599852	0.831396	-6.40903	2.0399	1.92172	2.08457	2.23469	1.88127	1.59613	2.28506	2.09236
WBGene00001708	WBGene00001708	WBGene00001708	grk-1	181212	G protein-coupled receptor kinase 1 [Source:UniProtKB/Swiss-Prot;Acc:Q09537]	0.136884	5.58732	2.19619	0.0476682	0.384176	-5.15685	0.136884	2.19619	0.0476682	0.384176	-5.15685	5.41875	5.5597	5.56081	5.53996	5.68335	5.71545	5.61102	5.61949
WBGene00001709	WBGene00001709	WBGene00001709	grk-2	175223	G protein-coupled receptor kinase 2 [Source:UniProtKB/Swiss-Prot;Acc:Q09639]	-0.173668	3.71736	-2.0947	0.0572455	0.40152	-4.98107	-0.173668	-2.0947	0.0572455	0.40152	-4.98107	3.79514	3.7969	3.8007	3.84663	3.7095	3.61132	3.67159	3.54347
WBGene00001710	WBGene00001710	WBGene00001710	grl-1	182850	GRound-Like (Grd related) [Source:UniProtKB/TrEMBL;Acc:O76386]	-0.173138	-0.988069	-0.415387	0.68492	0.879439	-5.617	-0.173138	-0.415387	0.68492	0.879439	-5.617	-0.499102	-1.06442	-1.04249	-0.492626	-1.96474	-0.689718	-0.731622	-0.440316
WBGene00001711	WBGene00001711	WBGene00001711	grl-2	179777	GRound-Like (Grd related) [Source:UniProtKB/TrEMBL;Acc:Q9XUP5]	0.640366	-3.00115	0.556168	0.587941	0.824897	-5.10323	0.640366	0.556168	0.587941	0.824897	-5.10323	-4.15253	-2.55786	-1.88439	-1.74971	-1.54844	-0.913318	-1.83109	-4.15253
WBGene00001713	WBGene00001713	WBGene00001713	grl-4	3564844	GRound-Like (Grd related) [Source:UniProtKB/TrEMBL;Acc:Q20327]	-0.0674843	4.12046	-0.620975	0.545804	0.803684	-6.87771	-0.0674843	-0.620975	0.545804	0.803684	-6.87771	4.21179	3.93495	4.21057	4.32202	3.96307	3.9417	4.1552	4.25211
WBGene00001714	WBGene00001714	WBGene00001714	grl-5	178837	GRound-Like (Grd related) [Source:UniProtKB/TrEMBL;Acc:Q9N3V3]	-0.162203	0.0299713	-0.450361	0.660183	0.866642	-5.89558	-0.162203	-0.450361	0.660183	0.866642	-5.89558	0.166101	-0.126063	0.572492	0.168769	0.226836	-0.557844	0.987886	-0.705567
WBGene00001715	WBGene00001715	WBGene00001715	grl-6	187253	GRound-Like (Grd related) [Source:UniProtKB/TrEMBL;Acc:Q94273]	-0.286637	-2.9055	-0.277498	0.785946	0.922217	-5.20897	-0.286637	-0.277498	0.785946	0.922217	-5.20897	-3.54229	-1.90402	-2.61225	-1.44908	-4.15253	-2.09385	-0.517505	-2.47392
WBGene00001716	WBGene00001716	WBGene00001716	grl-7	179569	GRound-Like (Grd related) [Source:UniProtKB/TrEMBL;Acc:Q52GX6]	0.22894	1.17916	1.05156	0.31296	0.654864	-5.77929	0.22894	1.05156	0.31296	0.654864	-5.77929	1.00733	0.828979	1.18527	1.45582	1.26217	1.20865	1.76403	0.935688
WBGene00001717	WBGene00001717	WBGene00001717	grl-8	191191	GRound-Like (Grd related) [Source:UniProtKB/TrEMBL;Acc:Q23353]	0.0784538	-1.39646	0.185596	0.855748	0.948405	-5.57168	0.0784538	0.185596	0.855748	0.948405	-5.57168	-1.92431	-1.11423	-1.27249	-0.803543	-1.04482	-0.996277	-0.894345	-1.87393
WBGene00001719	WBGene00001719	WBGene00001719	grl-10	179152	GRound-Like (Grd related) [Source:UniProtKB/TrEMBL;Acc:Q18230]	-0.0915671	1.58538	-0.553592	0.58965	0.825972	-6.28614	-0.0915671	-0.553592	0.58965	0.825972	-6.28614	1.27778	1.68739	1.81806	1.83587	1.59789	1.62417	1.49484	1.50644
WBGene00001720	WBGene00001720	WBGene00001720	grl-11	191341	GRound-Like (Grd related) [Source:UniProtKB/TrEMBL;Acc:Q9NA23]	-1.63703	-3.14106	-1.93975	0.075376	0.425746	-4.00884	-1.63703	-1.93975	0.075376	0.425746	-4.00884	-2.29155	-1.81896	-0.939927	-2.99857	-3.14102	-2.09385	-4.15253	-3.08173
WBGene00001723	WBGene00001723	WBGene00001723	grl-14	188013	GRound-Like (Grd related) [Source:UniProtKB/TrEMBL;Acc:Q9XTY2]	-0.0733494	-1.0652	-0.183271	0.857533	0.949254	-5.66137	-0.0733494	-0.183271	0.857533	0.949254	-5.66137	-0.560766	-1.39291	-1.15291	-0.296771	-0.96221	-0.760469	-0.810691	-1.57899
WBGene00001724	WBGene00001724	WBGene00001724	grl-15	190707	GRound-Like (Grd related) [Source:UniProtKB/TrEMBL;Acc:Q9XW83]	-0.356608	0.311243	-1.0511	0.313164	0.654864	-5.53496	-0.356608	-1.0511	0.313164	0.654864	-5.53496	0.344884	0.471914	0.93836	0.412276	0.0786178	0.622715	0.891269	-0.859049
WBGene00001725	WBGene00001725	WBGene00001725	grl-16	171649	GRound-Like (Grd related) [Source:UniProtKB/TrEMBL;Acc:V6CM29]	-0.251089	2.94834	-1.252	0.233553	0.594779	-6.01924	-0.251089	-1.252	0.233553	0.594779	-6.01924	3.26585	2.94481	3.32718	2.79612	2.47007	2.48663	3.4563	2.90352
WBGene00001726	WBGene00001726	WBGene00001726	grl-17	183855	GRound-Like (Grd related) [Source:UniProtKB/TrEMBL;Acc:Q18880]	-0.941628	-1.79165	-2.1601	0.0508868	0.391906	-3.75278	-0.941628	-2.1601	0.0508868	0.391906	-3.75278	-0.999106	-1.21934	-1.15291	-1.31939	-1.54844	-2.51529	-1.67499	-2.24507
WBGene00001727	WBGene00001727	WBGene00001727	grl-18	353441	GRound-Like (Grd related) [Source:UniProtKB/TrEMBL;Acc:O16301]	-0.161288	-1.58024	-0.302936	0.766935	0.915546	-5.49354	-0.161288	-0.302936	0.766935	0.915546	-5.49354	-0.763352	-1.59027	-1.27249	-1.59158	-0.54654	-2.51529	-2.00616	-0.859049
WBGene00001729	WBGene00001729	WBGene00001729	grl-20	177009	GRound-Like (Grd related) [Source:UniProtKB/TrEMBL;Acc:O61832]	-1.02103	-3.90095	-1.12381	0.282271	0.632923	-4.67673	-1.02103	-1.12381	0.282271	0.632923	-4.67673	-3.11478	-2.70276	-2.61225	-2.99857	-2.1353	-4.15253	-4.15253	-2.74605
WBGene00001730	WBGene00001730	WBGene00001730	grl-21	177967	GRound-Like (Grd related) [Source:UniProtKB/TrEMBL;Acc:Q23248]	-1.34426	-1.12019	-2.91865	0.0124319	0.296953	-2.68162	-1.34426	-2.91865	0.0124319	0.296953	-2.68162	-0.225035	-0.259829	-0.844171	-0.179568	-0.608023	-2.09385	-1.07778	-2.47392
WBGene00001731	WBGene00001731	WBGene00001731	grl-22	189140	GRound-Like (Grd related) [Source:UniProtKB/TrEMBL;Acc:Q23137]	-0.250061	-0.436728	-0.676423	0.511129	0.782652	-5.63788	-0.250061	-0.676423	0.511129	0.782652	-5.63788	0.473496	-0.232065	-1.27249	0.029639	-0.672243	-0.557844	-0.331098	-0.269162
WBGene00001734	WBGene00001734	WBGene00001734	grl-25	176265	GRound-Like (Grd related) [Source:UniProtKB/TrEMBL;Acc:G5EDQ6]	0.0715517	-1.4937	0.138517	0.892045	0.963952	-5.55196	0.0715517	0.138517	0.892045	0.963952	-5.55196	-1.50519	-1.66254	-0.939927	-1.20041	-1.04482	-2.51529	-0.331098	-1.33424
WBGene00001735	WBGene00001735	WBGene00001735	grl-26	176853	GRound-Like (Grd related) [Source:UniProtKB/TrEMBL;Acc:Q95X43]	-0.904332	-3.51701	-1.1381	0.27648	0.628906	-4.69745	-0.904332	-1.1381	0.27648	0.628906	-4.69745	-2.78542	-2.42619	-2.96835	-2.36573	-3.14102	-2.09385	-3.05332	-4.15253
WBGene00001736	WBGene00001736	WBGene00001736	grl-27	185516	GRound-Like (Grd related) [Source:UniProtKB/TrEMBL;Acc:Q9N5U2]	-0.987867	-1.66805	-2.10431	0.0562665	0.400846	-3.83342	-0.987867	-2.10431	0.0562665	0.400846	-3.83342	-0.837737	-0.571527	-1.04249	-1.92734	-2.1353	-1.7681	-1.67499	-1.87393
WBGene00001740	WBGene00001740	WBGene00001740	gro-1	175725	tRNA isopentenyl transferase [Source:UniProtKB/TrEMBL;Acc:G5EBS1]	0.0127022	5.12948	0.179385	0.860518	0.950699	-7.25789	0.0127022	0.179385	0.860518	0.950699	-7.25789	5.10675	5.19002	5.11913	5.07073	5.03275	5.22771	5.08082	5.22155
WBGene00001743	WBGene00001743	WBGene00001743	grp-1	176140	GTP exchange factor for ARFs 1 [Source:UniProtKB/Swiss-Prot;Acc:P34512]	0.0157653	6.95528	0.262473	0.797244	0.925558	-7.48203	0.0157653	0.262473	0.797244	0.925558	-7.48203	7.0331	6.96332	6.89911	6.89235	6.9462	6.95789	6.86873	7.08537
WBGene00001744	WBGene00001744	WBGene00001744	gars-1	175703	Glycine--tRNA ligase [Source:UniProtKB/Swiss-Prot;Acc:Q10039]	0.0897823	8.00384	1.49029	0.161013	0.525541	-6.51155	0.0897823	1.49029	0.161013	0.525541	-6.51155	8.0503	7.87717	7.96594	7.95043	8.04547	8.16253	7.9175	8.0632
WBGene00001745	WBGene00001745	WBGene00001745	gsa-1	171687	G protein, Subunit Alpha [Source:UniProtKB/TrEMBL;Acc:Q7KPV0]	0.124662	2.90683	0.635754	0.536435	0.797941	-6.58784	0.124662	0.635754	0.536435	0.797941	-6.58784	2.49109	3.07276	2.76915	3.02704	3.35005	2.67268	3.33757	2.59912
WBGene00001746	WBGene00001746	WBGene00001746	gsk-3	173149	Glycogen synthase kinase-3 [Source:UniProtKB/Swiss-Prot;Acc:Q9U2Q9]	0.013966	5.71395	0.120389	0.906094	0.968388	-7.35914	0.013966	0.120389	0.906094	0.968388	-7.35914	5.56035	5.6356	5.78981	5.86815	5.8969	5.86469	5.77654	5.32873
WBGene00001747	WBGene00001747	WBGene00001747	gsp-1	179486	Serine/threonine-protein phosphatase PP1-alpha [Source:UniProtKB/Swiss-Prot;Acc:Q27497]	0.0685902	7.76503	1.10237	0.291128	0.639948	-6.96816	0.0685902	1.10237	0.291128	0.639948	-6.96816	7.7602	7.58755	7.75805	7.83242	7.81693	7.88789	7.72507	7.75431
WBGene00001748	WBGene00001748	WBGene00001748	gsp-2	3564807	Serine/threonine-protein phosphatase PP1-beta [Source:UniProtKB/Swiss-Prot;Acc:P48727]	0.0511766	8.77681	1.0993	0.292416	0.641068	-7.05162	0.0511766	1.0993	0.292416	0.641068	-7.05162	8.76198	8.72744	8.76666	8.75094	8.80638	8.79853	8.88507	8.71854
WBGene00001749	WBGene00001749	WBGene00001749	gst-1	176281	Glutathione S-transferase P [Source:UniProtKB/Swiss-Prot;Acc:P10299]	0.0466748	7.18084	0.795889	0.44099	0.740393	-7.20835	0.0466748	0.795889	0.44099	0.740393	-7.20835	7.26793	7.07814	7.20673	7.08475	7.22519	7.12667	7.23295	7.22768
WBGene00001750	WBGene00001750	WBGene00001750	gst-2	177884	Glutathione S-transferase 2 [Source:UniProtKB/Swiss-Prot;Acc:O16115]	0.327904	-0.559539	0.827756	0.423373	0.730314	-5.49905	0.327904	0.827756	0.423373	0.730314	-5.49905	-1.08711	-0.0758467	-0.186107	-1.31939	-0.176877	0.313899	-0.273956	-0.942382
WBGene00001751	WBGene00001751	WBGene00001751	gst-3	177883	Glutathione S-transferase 3 [Source:UniProtKB/Swiss-Prot;Acc:O16116]	-0.511263	-0.0532531	-1.57431	0.140443	0.502082	-4.83132	-0.511263	-1.57431	0.140443	0.502082	-4.83132	0.00518548	0.420363	0.220512	0.295654	-0.00162286	-0.996277	0.586419	-0.440316
WBGene00001752	WBGene00001752	WBGene00001752	gst-4	177886	Glutathione S-transferase 4 [Source:UniProtKB/Swiss-Prot;Acc:Q21355]	0.443632	5.25769	3.33236	0.00569125	0.267253	-3.03357	0.443632	3.33236	0.00569125	0.267253	-3.03357	4.98256	5.33569	5.09215	4.68672	5.58117	5.68416	5.51802	5.19376
WBGene00001753	WBGene00001753	WBGene00001753	gst-5	187537	Probable glutathione S-transferase 5 [Source:UniProtKB/Swiss-Prot;Acc:Q09596]	0.888392	3.74185	10.3307	1.79727e-07	0.000349889	7.7476	0.888392	10.3307	1.79727e-07	0.000349889	7.7476	3.30959	3.26036	3.37771	3.28332	4.25187	4.11969	4.11298	4.25679
WBGene00001754	WBGene00001754	WBGene00001754	gst-6	173841	Probable glutathione S-transferase 6 [Source:UniProtKB/Swiss-Prot;Acc:P91252]	0.0548148	2.51977	0.305775	0.764823	0.915269	-6.65119	0.0548148	0.305775	0.764823	0.915269	-6.65119	2.37238	2.80441	2.62601	2.1136	2.80685	2.24617	2.81265	2.46
WBGene00001755	WBGene00001755	WBGene00001755	gst-7	173842	Probable glutathione S-transferase 7 [Source:UniProtKB/Swiss-Prot;Acc:P91253]	0.0221589	7.69154	0.390204	0.702972	0.888784	-7.50507	0.0221589	0.390204	0.702972	0.888784	-7.50507	7.74714	7.64459	7.69295	7.64054	7.70249	7.63726	7.6347	7.83493
WBGene00001756	WBGene00001756	WBGene00001756	gst-8	184364	Probable glutathione S-transferase 8 [Source:UniProtKB/Swiss-Prot;Acc:P91254]	-2.32726	-3.76725	-2.91444	0.0125312	0.296953	-3.17171	-2.32726	-2.91444	0.0125312	0.296953	-3.17171	-2.29155	-2.30555	-2.08873	-2.36573	-2.8168	-4.15253	-3.50067	-4.15253
WBGene00001757	WBGene00001757	WBGene00001757	gst-9	187615	Probable glutathione S-transferase 9 [Source:UniProtKB/Swiss-Prot;Acc:Q21743]	-0.298166	0.88217	-1.48381	0.1627	0.527142	-5.19144	-0.298166	-1.48381	0.1627	0.527142	-5.19144	1.12949	1.00261	0.797005	1.32308	0.650927	0.876942	1.03387	0.503569
WBGene00001758	WBGene00001758	WBGene00001758	gst-10	178725	Glutathione S-transferase P 10 [Source:UniProtKB/Swiss-Prot;Acc:Q9N4X8]	-0.142795	3.86867	-1.47293	0.165567	0.530524	-5.95505	-0.142795	-1.47293	0.165567	0.530524	-5.95505	3.95239	3.81032	3.87645	4.17019	3.81575	3.69633	3.83959	3.82122
WBGene00001759	WBGene00001759	WBGene00001759	gst-11	187817	Glutathione S-Transferase [Source:UniProtKB/TrEMBL;Acc:Q21945]	-0.118037	-0.960466	-0.334546	0.74353	0.906721	-5.65496	-0.118037	-0.334546	0.74353	0.906721	-5.65496	-0.625185	-0.924536	-1.27249	-0.296771	-1.13245	-0.996277	-1.07778	-0.440316
WBGene00001760	WBGene00001760	WBGene00001760	gst-12	185408	Glutathione S-Transferase [Source:UniProtKB/TrEMBL;Acc:Q93695]	0.325477	1.6591	1.53273	0.150321	0.513082	-5.335	0.325477	1.53273	0.150321	0.513082	-5.335	1.4596	1.62804	1.4537	1.47383	1.29613	2.29059	2.11365	1.71118
WBGene00001761	WBGene00001761	WBGene00001761	gst-13	188915	Glutathione S-Transferase [Source:UniProtKB/TrEMBL;Acc:Q22814]	-0.239312	5.0666	-3.197	0.00734791	0.282293	-3.2577	-0.239312	-3.197	0.00734791	0.282293	-3.2577	5.08929	5.28795	5.23603	5.12158	4.84045	5.03879	4.98312	4.94983
WBGene00001762	WBGene00001762	WBGene00001762	gst-14	185409	Glutathione S-Transferase [Source:UniProtKB/TrEMBL;Acc:Q93696]	-0.0717377	-1.15555	-0.182274	0.858299	0.949611	-5.63665	-0.0717377	-0.182274	0.858299	0.949611	-5.63665	-1.08711	-1.27491	-0.589995	-0.893	-1.43267	-1.17804	-0.273956	-1.45143
WBGene00001763	WBGene00001763	WBGene00001763	gst-15	185410	Glutathione S-Transferase [Source:UniProtKB/TrEMBL;Acc:Q93697]	0.0340957	0.880172	0.166348	0.870551	0.955637	-6.23243	0.0340957	0.166348	0.870551	0.955637	-6.23243	0.873853	0.73364	1.37629	0.683797	0.935804	0.967288	0.704859	1.02614
WBGene00001764	WBGene00001764	WBGene00001764	gst-16	175009	Glutathione S-Transferase [Source:UniProtKB/TrEMBL;Acc:Q93698]	0.269238	1.82766	1.79154	0.0975	0.454317	-5.00938	0.269238	1.79154	0.0975	0.454317	-5.00938	1.54989	1.77893	1.69595	1.80775	1.85872	2.09406	1.7776	2.19342
WBGene00001765	WBGene00001765	WBGene00001765	gst-17	185411	Glutathione S-Transferase [Source:UniProtKB/TrEMBL;Acc:Q93699]	0.0497102	-4.3546	0.0439225	0.965662	0.989057	-5.01253	0.0497102	0.0439225	0.965662	0.989057	-5.01253	-4.15253	-2.70276	-3.44221	-3.46312	-4.15253	-2.09385	-2.20545	-4.15253
WBGene00001766	WBGene00001766	WBGene00001766	gst-18	185412	Glutathione S-Transferase [Source:UniProtKB/TrEMBL;Acc:Q93700]	-1.7061	-3.37805	-1.90334	0.0803405	0.429168	-4.05278	-1.7061	-1.90334	0.0803405	0.429168	-4.05278	-1.77067	-2.42619	-1.88439	-2.64772	-2.32876	-4.15253	-2.00616	-4.15253
WBGene00001767	WBGene00001767	WBGene00001767	gst-19	175010	Glutathione S-Transferase [Source:UniProtKB/TrEMBL;Acc:Q93701]	-0.432468	-1.09499	-1.03192	0.321717	0.65906	-5.17801	-0.432468	-1.03192	0.321717	0.65906	-5.17801	-1.38878	-0.797025	-0.186107	-0.639725	-1.13245	-1.9218	-1.07778	-0.566854
WBGene00001768	WBGene00001768	WBGene00001768	gst-20	175008	Glutathione S-Transferase [Source:UniProtKB/TrEMBL;Acc:G5EC71]	0.0597561	3.21914	0.529135	0.606006	0.834459	-6.72877	0.0597561	0.529135	0.606006	0.834459	-6.72877	3.20231	3.06718	3.28015	3.26793	3.19218	3.02793	3.35579	3.41125
WBGene00001769	WBGene00001769	WBGene00001769	gst-21	191412	Glutathione S-Transferase [Source:UniProtKB/TrEMBL;Acc:O44576]	-0.070989	0.243656	-0.195339	0.848276	0.945592	-6.04403	-0.070989	-0.195339	0.848276	0.945592	-6.04403	0.276006	0.94297	-0.128557	-0.019888	1.07923	-0.437021	0.586419	0.065437
WBGene00001770	WBGene00001770	WBGene00001770	gst-22	180088	Glutathione S-Transferase [Source:UniProtKB/TrEMBL;Acc:O45387]	-0.306575	2.56872	-2.19356	0.0478961	0.384949	-4.54886	-0.306575	-2.19356	0.0478961	0.384949	-4.54886	2.86393	2.76017	2.52203	2.75254	2.27952	2.30799	2.35918	2.78547
WBGene00001771	WBGene00001771	WBGene00001771	gst-23	189017	Glutathione S-Transferase [Source:UniProtKB/TrEMBL;Acc:P91505]	1.27184	-2.51352	1.48208	0.163152	0.527805	-4.49224	1.27184	1.48208	0.163152	0.527805	-4.49224	-4.15253	-1.99442	-2.32687	-1.59158	-2.1353	-2.51529	-0.98315	-0.780268
WBGene00001772	WBGene00001772	WBGene00001772	gst-24	185407	Glutathione S-Transferase [Source:UniProtKB/TrEMBL;Acc:Q93694]	-0.548027	3.65632	-2.85917	0.0139084	0.30047	-3.61458	-0.548027	-2.85917	0.0139084	0.30047	-3.61458	3.82859	4.15461	3.56813	4.11963	3.57419	2.75741	3.6122	3.67511
WBGene00001773	WBGene00001773	WBGene00001773	gst-25	24104550	Glutathione S-Transferase [Source:UniProtKB/TrEMBL;Acc:O61750]	1.12772	-3.18144	1.56054	0.143652	0.506066	-4.37581	1.12772	1.56054	0.143652	0.506066	-4.37581	-2.09627	-3.49515	-3.44221	-2.99857	-2.55224	-1.9218	-3.05332	-1.71894
WBGene00001774	WBGene00001774	WBGene00001774	gst-26	190223	Glutathione S-Transferase [Source:UniProtKB/TrEMBL;Acc:Q9NAB4]	-0.0633653	4.37441	-0.602703	0.557512	0.809361	-6.94163	-0.0633653	-0.602703	0.557512	0.809361	-6.94163	4.39753	4.26102	4.59064	4.42046	4.25619	4.17049	4.32201	4.60012
WBGene00001775	WBGene00001775	WBGene00001775	gst-27	175166	Glutathione S-Transferase [Source:UniProtKB/TrEMBL;Acc:Q9NAB3]	-0.199868	5.19468	-2.96782	0.0113298	0.296829	-3.70812	-0.199868	-2.96782	0.0113298	0.296829	-3.70812	5.34921	5.31996	5.27387	5.23413	5.0688	5.0401	5.06291	5.22155
WBGene00001776	WBGene00001776	WBGene00001776	gst-28	190224	Glutathione S-Transferase [Source:UniProtKB/TrEMBL;Acc:Q9NAB2]	-0.166324	3.77595	-1.39892	0.186225	0.551717	-6.03233	-0.166324	-1.39892	0.186225	0.551717	-6.03233	3.81348	4.02255	3.98146	3.59023	3.56028	3.61831	3.71105	3.94522
WBGene00001777	WBGene00001777	WBGene00001777	gst-29	190225	Glutathione S-Transferase [Source:UniProtKB/TrEMBL;Acc:Q9NAB1]	0.357742	-0.826137	1.14466	0.273855	0.626085	-5.14682	0.357742	1.14466	0.273855	0.626085	-5.14682	-0.916167	-0.606746	-1.27249	-0.893	-0.608023	-0.557844	-0.218991	-0.705567
WBGene00001778	WBGene00001778	WBGene00001778	gst-30	191347	Glutathione S-Transferase [Source:UniProtKB/TrEMBL;Acc:Q23520]	0.393875	1.10046	1.86901	0.0852934	0.433156	-4.70693	0.393875	1.86901	0.0852934	0.433156	-4.70693	1.4282	1.09319	0.606785	0.520171	1.43977	1.22705	1.35693	1.35761
WBGene00001779	WBGene00001779	WBGene00001779	gst-31	190228	Glutathione S-Transferase [Source:UniProtKB/TrEMBL;Acc:Q9NAA9]	1.77885	-1.48785	4.01487	0.00159358	0.196704	-1.18024	1.77885	4.01487	0.00159358	0.196704	-1.18024	-2.51745	-1.59027	-1.70543	-2.64772	-0.0434813	-0.689718	-0.517505	-0.634544
WBGene00001780	WBGene00001780	WBGene00001780	gst-32	190230	Glutathione S-Transferase [Source:UniProtKB/TrEMBL;Acc:Q9NA96]	0.202458	-1.706	0.393311	0.700734	0.887749	-5.43668	0.202458	0.393311	0.700734	0.887749	-5.43668	-1.18083	-1.66254	-1.70543	-1.92734	-2.55224	-1.27831	-0.894345	-0.859049
WBGene00001781	WBGene00001781	WBGene00001781	gst-33	178771	Glutathione S-Transferase [Source:UniProtKB/TrEMBL;Acc:O16198]	0.656197	-0.785192	1.76997	0.101168	0.459521	-4.41193	0.656197	1.76997	0.101168	0.459521	-4.41193	-0.763352	-1.06442	-1.54624	-0.564302	-0.323876	-1.0843	-0.017949	-0.0685844
WBGene00001782	WBGene00001782	WBGene00001782	gst-34	260015	Glutathione S-Transferase [Source:UniProtKB/TrEMBL;Acc:Q86S58]	0.718961	-3.11038	0.928263	0.370897	0.693172	-4.88631	0.718961	0.928263	0.370897	0.693172	-4.88631	-2.78542	-2.42619	-4.15253	-1.92734	-2.32876	-1.9218	-3.05332	-2.0476
WBGene00001783	WBGene00001783	WBGene00001783	gst-35	259481	Glutathione S-Transferase [Source:UniProtKB/TrEMBL;Acc:Q8T7Z3]	0.925648	0.355232	4.08102	0.0014115	0.196704	-0.814126	0.925648	4.08102	0.0014115	0.196704	-0.814126	-0.275841	0.31138	-0.373963	0.029639	0.935804	0.876942	0.840421	0.88824
WBGene00001784	WBGene00001784	WBGene00001784	gst-36	187645	Probable glutathione S-transferase gst-36 [Source:UniProtKB/Swiss-Prot;Acc:Q09607]	-0.0861531	5.15185	-1.06349	0.307728	0.652749	-6.69651	-0.0861531	-1.06349	0.307728	0.652749	-6.69651	5.19801	5.1271	5.19998	5.27192	5.07003	4.94741	5.10526	5.3086
WBGene00001786	WBGene00001786	WBGene00001786	gst-38	185299	Glutathione S-Transferase [Source:UniProtKB/TrEMBL;Acc:O45451]	-0.370738	1.59808	-1.8152	0.0936141	0.44805	-4.90882	-0.370738	-1.8152	0.0936141	0.44805	-4.90882	2.33054	1.68739	1.72746	1.45582	1.26217	1.28089	1.69415	1.50644
WBGene00001787	WBGene00001787	WBGene00001787	gst-39	190226	Glutathione S-Transferase [Source:UniProtKB/TrEMBL;Acc:Q9NAB0]	0.128933	2.03179	0.789935	0.444334	0.743001	-6.24827	0.128933	0.789935	0.444334	0.743001	-6.24827	2.01897	2.00573	2.34035	1.56062	2.00962	2.16259	2.01392	2.26017
WBGene00001788	WBGene00001788	WBGene00001788	gst-40	176900	Glutathione S-Transferase [Source:UniProtKB/TrEMBL;Acc:O45115]	0.534287	-0.342594	1.55992	0.143797	0.506066	-4.7888	0.534287	1.55992	0.143797	0.506066	-4.7888	-0.128496	-1.11423	-0.246048	-0.296771	0.191185	0.313899	-0.331098	-0.502198
WBGene00001789	WBGene00001789	WBGene00001789	gst-41	179127	Glutathione S-Transferase [Source:UniProtKB/TrEMBL;Acc:Q966G8]	0.201847	0.49483	0.770973	0.455089	0.748752	-5.83776	0.201847	0.770973	0.455089	0.748752	-5.83776	-0.128496	0.585488	0.606785	0.683797	0.776527	0.805265	0.866069	0.10748
WBGene00001790	WBGene00001790	WBGene00001790	gst-42	183911	Probable maleylacetoacetate isomerase [Source:UniProtKB/Swiss-Prot;Acc:Q18938]	-0.0711017	4.40246	-0.925678	0.372188	0.694398	-6.69473	-0.0711017	-0.925678	0.372188	0.694398	-6.69473	4.38532	4.40831	4.42755	4.54915	4.26479	4.36791	4.39651	4.44276
WBGene00001791	WBGene00001791	WBGene00001791	gst-43	190586	Glutathione S-Transferase [Source:UniProtKB/TrEMBL;Acc:Q9N4H6]	-0.0471756	2.79432	-0.340328	0.739276	0.905035	-6.70891	-0.0471756	-0.340328	0.739276	0.905035	-6.70891	2.63556	2.76706	3.07498	2.85912	2.83021	2.71892	3.0381	2.50001
WBGene00001792	WBGene00001792	WBGene00001792	gst-44	184405	Glutathione S-Transferase [Source:UniProtKB/TrEMBL;Acc:O45352]	-0.261352	0.996088	-1.09425	0.294538	0.642586	-5.68178	-0.261352	-1.09425	0.294538	0.642586	-5.68178	1.00733	1.38973	0.640282	1.50917	1.24489	0.805265	0.523341	1.09045
WBGene00001793	WBGene00001793	WBGene00001793	gsy-1	174924	Glycogen [starch] synthase [Source:UniProtKB/Swiss-Prot;Acc:Q9U2D9]	0.0578724	7.42981	0.933393	0.368345	0.691786	-7.11034	0.0578724	0.933393	0.368345	0.691786	-7.11034	7.44725	7.30931	7.4149	7.44136	7.51424	7.30264	7.47771	7.53381
WBGene00001794	WBGene00001794	WBGene00001794	gta-1	177897	Probable 4-aminobutyrate aminotransferase, mitochondrial [Source:UniProtKB/Swiss-Prot;Acc:Q21217]	-0.0100231	8.05037	-0.170544	0.867319	0.954494	-7.60066	-0.0100231	-0.170544	0.867319	0.954494	-7.60066	8.03296	8.11235	8.07235	8.00039	7.97826	8.20739	8.0074	7.99362
WBGene00001795	WBGene00001795	WBGene00001795	gtl-1	178031	GTL-1; Gon-Two Like (TRP subfamily) [Source:UniProtKB/TrEMBL;Acc:G5ECM4]	0.195996	5.17176	2.51604	0.0264677	0.343096	-4.53333	0.195996	2.51604	0.0264677	0.343096	-4.53333	5.13498	4.92384	5.02875	5.24203	5.23011	5.30554	5.22034	5.30183
WBGene00001796	WBGene00001796	WBGene00001796	gtl-2	178036	Gon-Two Like (TRP subfamily) [Source:UniProtKB/TrEMBL;Acc:Q20766]	0.115376	2.80859	0.905871	0.382181	0.703233	-6.35151	0.115376	0.905871	0.382181	0.703233	-6.35151	2.77936	2.80441	2.94027	2.50364	2.75284	3.10458	2.77252	2.87946
WBGene00001803	WBGene00001803	WBGene00001803	lite-1	180894	High-energy light unresponsive protein 1 [Source:UniProtKB/Swiss-Prot;Acc:Q17990]	-0.076738	0.657829	-0.31296	0.759486	0.913209	-6.13135	-0.076738	-0.31296	0.759486	0.913209	-6.13135	0.896974	0.676192	0.93836	0.449145	0.676937	0.622715	0.116349	1.19164
WBGene00001805	WBGene00001805	WBGene00001805	gur-4	191664	GUstatory Receptor family [Source:UniProtKB/TrEMBL;Acc:Q9XU57]	-0.322319	-0.226318	-0.895326	0.387575	0.707486	-5.53332	-0.322319	-0.895326	0.387575	0.707486	-5.53332	0.127523	0.402761	-0.373963	-0.359148	-0.176877	-0.222058	0.490737	-1.12505
WBGene00001806	WBGene00001806	WBGene00001806	gur-5	191665	GUstatory Receptor family [Source:UniProtKB/TrEMBL;Acc:Q23553]	0.00982191	-1.34465	0.0166668	0.986966	0.996694	-5.60243	0.00982191	0.0166668	0.986966	0.996694	-5.60243	-0.999106	0.0196282	-2.32687	-1.92734	-0.273194	-1.50251	-1.67499	-0.780268
WBGene00001808	WBGene00001808	WBGene00001808	gut-2	179833	U6 snRNA-associated Sm-like protein LSm2 [Source:UniProtKB/TrEMBL;Acc:E1B6V1]	-0.461012	4.60121	-2.08691	0.0580502	0.402725	-5.17018	-0.461012	-2.08691	0.0580502	0.402725	-5.17018	4.68006	5.04651	4.79964	4.75641	4.516	3.49084	4.79897	4.742
WBGene00001811	WBGene00001811	WBGene00001811	haf-1	178522	HAlF transporter (PGP related) [Source:UniProtKB/TrEMBL;Acc:O45278]	0.119869	3.45413	1.25204	0.233537	0.594779	-6.1436	0.119869	1.25204	0.233537	0.594779	-6.1436	3.44517	3.47559	3.31686	3.33841	3.63516	3.40455	3.46472	3.5961
[truncated: 16,167 more rows]
